# Supplementary material for: Comparative metabolomics reveals organ-specific discrepancy in TCMSP-predicted bioactive ingredients between two geographically distinct regions of Rehmannia chingii
Source: PeerJ. 2026 Feb 3;14:e20722. doi: 10.7717/peerj.20722 (PMC12880092; doi:10.7717/peerj.20722)
Supplement: Supplemental Information 8 [file peerj-14-20722-s008.xlsx]

## Sheet: Table S1
Table S1 All identified compounds of different organs from two samples with the widely targeted metabolome
No.	Q1 (Da)	Q3 (Da)	Molecular weight (Da)	Formula	Ionization model	Compounds	Class I	Class II	CAS	Relative content
										SWL-1	SWL-2	SWL-3	SWR-1	SWR-2	SWR-3	TML-1	TML-2	TML-3	TMR-1	TMR-2	TMR-3
1	122.06	105.034	121.053	C7H7NO	[M+H]+	Benzamide	Alkaloids	Alkaloids	55-21-0	16755.4	20859.1	14109	96416.8	64813.5	42994.5	23565.6	39385.3	60600.3	51712.8	189919	221630
2	266.09	134.048	267.078	C9H17NO6S	[M-H]-	S-Ribosyl-L-homocysteine	Amino acids and derivatives	Amino acids and derivatives	-	69342.1	114574	66502.2	9472.19	24930	19040.3	73010.7	34197.4	94348.2	11907.9	478195	38893.3
3	179.062	135.015	178.063	C10H10O3	[M+H]+	p-Methoxycinnamic acid	Others	Others	-	74353.2	65223.9	76457.8	101929	61436.4	128216	68684.6	83198.8	76284.9	77354.8	53029	58930.3
4	127.052	81.0449	126.043	C5H6N2O2	[M+H]+	Imidazol-1-yl-acetic acid*	Alkaloids	Alkaloids	22884-10-2	1.72562e+06	1.8866e+06	2.26571e+06	2.19887e+06	2.11845e+06	2.55511e+06	2.14205e+06	1.66844e+06	1.8803e+06	4.22283e+06	2.97719e+06	4.12569e+06
5	160.107	114.036	159.101	C6H13N3O2	[M+H]+	δ-Guanidinovaleric acid	Organic acids	Organic acids	462-93-1	230802	163100	418699	107904	84326.8	81561.4	122994	472606	312896	95317.5	28949.1	105179
6	397.22	109.1	396.212	C17H28N6O5	[M+H]+	His-Leu-Gln	Amino acids and derivatives	Amino acids and derivatives	-	181378	142138	162608	1.54877e+07	2.10704e+07	2.0522e+07	2.28406e+06	1.95773e+06	1.30447e+06	2.91681e+07	3.66201e+07	2.02318e+07
7	269.285	209.226	270.292	C18H38O	[M-H]-	1-Octadecanol	Others	Alcohol compounds	112-92-5	680041	719742	771014	616110	659558	668404	714742	712399	762792	703976	679496	687884
8	353.27	261.22	352.261	C21H36O4	[M+H]+	Glycerol 9(E),11(Z),13(E)-octadecatrienoyl ester*	Lipids	Glycerol ester	-	606934	659698	689179	544010	465396	435594	478180	1.21376e+06	803105	333121	517378	324463
9	140.034	98.9637	139.027	C6H5NO3	[M+H]+	4-Nitrophenol	Phenolic acids	Phenolic acids	100-02-7	4.78029e+07	5.05764e+07	4.537e+07	997068	624882	490954	4.71822e+07	6.44211e+07	7.13115e+07	553549	1.39081e+06	726520
10	793.435	485.326	792.43	C42H64O14	[M+H]+	Picfeltarraenin IB	Terpenoids	Triterpene Saponin	97230-46-1	139788	64312.1	150581	34702.3	14349.7	26295	189984	80938.4	124704	73917.1	8003.07	97788.3
11	584.28	438.24	583.268	C34H37N3O6	[M+H]+	Tri-p-coumaroyl Spermidine	Alkaloids	Phenolamine	-	17663.2	143125	71652.8	46829.4	594539	24123	2.1793e+08	193958	127736	125811	271985	79885.4
12	124.039	78.0347	123.032	C6H5NO2	[M+H]+	Nicotinic acid (Vitamin B3)	Others	Vitamin	59-67-6	642740	520399	512062	1.17209e+06	1.2312e+06	988152	648049	752961	425197	351225	717262	705647
13	423.2	109.1	422.195	C23H26N4O4	[M+H]+	Ala-Phe-Trp	Amino acids and derivatives	Amino acids and derivatives	-	5796.77	13419.6	8947.26	1.45624e+06	1.62489e+06	1.57175e+06	48036.1	51157.4	43297.5	1.74035e+06	1.93723e+06	1.33382e+06
14	297.243	81.07	296.235	C18H32O3	[M+H]+	15(R)-Hydroxylinoleic Acid*	Lipids	Free fatty acids	177931-23-6	22359.7	30192.5	25733.6	30862.5	33281.6	17931.6	21381.6	22369.6	25514.8	20142.8	38416.6	16655.4
15	174.077	86.0607	173.069	C7H11NO4	[M+H]+	Oxaceprol	Amino acids and derivatives	Amino acids and derivatives	33996-33-7	3.36246e+06	3.50877e+06	3.55134e+06	3.33284e+06	3.55586e+06	2.99178e+06	3.4743e+06	4.65188e+06	3.46781e+06	1.21378e+06	1.24432e+06	1.50851e+06
16	203.15	70.0653	202.143	C8H18N4O2	[M+H]+	N,N'-Dimethylarginine;SDMA*	Amino acids and derivatives	Amino acids and derivatives	30344-00-4	226055	306289	229639	302721	355517	318076	270651	170245	162748	310291	653815	520200
17	279.233	59.0133	280.24	C18H32O2	[M-H]-	(9Z,11E)-Octadecadienoic acid*	Lipids	Free fatty acids	2540-56-9	80033.8	231636	279557	124303	92762.6	97371.4	55372.9	32242.1	32341.9	127806	117170	70502.1
18	279.23	59.01	280.24	C18H32O2	[M-H]-	Linoleic acid*	Lipids	Free fatty acids	60-33-3	80033.8	231636	279557	124303	92762.6	97371.4	55372.9	32242.1	32341.9	127806	117170	70502.1
19	183.005	109.017	184.012	C6H4N2O5	[M-H]-	2,4-Dinitrophenol	Phenolic acids	Phenolic acids	51-28-5	141344	131093	112582	48286.7	31455.6	33421.4	102701	100681	88140.8	26576.2	69912.9	52570.3
20	188.07	118.06	187.063	C11H9NO2	[M+H]+	3-amino-2-naphthoic acid*	Alkaloids	Alkaloids	-	19136.9	23325.8	23967.1	207626	398874	169682	92721.2	28910.2	25484.4	130009	1.07149e+06	1.18122e+06
21	135.079	79.0543	134.073	C9H10O	[M+H]+	4-Ethylbenzaldehyde	Others	Aldehyde compounds	4748-78-1	66841.3	92289.9	85713.4	92799	87685.9	144911	421405	70198.3	122460	282112	238625	194629
22	123.055	80.0494	122.048	C6H6N2O	[M+H]+	Nicotinamide	Others	Vitamin	98-92-0	1.33432e+06	1.22365e+06	1.08089e+06	8.31503e+06	9.3543e+06	4.12979e+06	1.4069e+06	2.20289e+06	1.37963e+06	7.78381e+06	4.90879e+06	1.89936e+06
23	179.056	59.0139	180.063	C6H12O6	[M-H]-	D-Galactose*	Others	Saccharides	59-23-4	3.78302e+06	4.03164e+06	4.03623e+06	1.84353e+06	1.08698e+06	2.11299e+06	2.3759e+06	2.64645e+06	3.25829e+06	366560	1.40741e+06	218099
24	152.11	121.06	151.1	C9H13NO	[M+H]+	N-Methyltyramine	Others	Others	370-98-9	359774	203351	229460	6818.55	6619.33	1045.36	2.39038e+07	1.89967e+07	2.34043e+07	910563	196535	405333
25	193.086	147.044	192.079	C11H12O3	[M+H]+	p-Coumaric acid ethyl ester	Phenolic acids	Phenolic acids	7362-39-2	16930.9	62312.6	68473.7	32362.9	133385	1.25937e+06	190434	125380	35339.9	28511.8	69815.6	115932
26	116.071	70.0662	115.063	C5H9NO2	[M+H]+	1-Amino-1-cyclobutane-carboxylic-acid*	Amino acids and derivatives	Amino acids and derivatives	22264-50-2	1.42933e+06	3.47727e+06	2.19382e+06	6.34774e+06	9.65029e+06	7.74723e+06	2.59955e+06	3.60382e+06	3.10055e+06	7.52744e+06	1.28379e+07	1.16618e+07
27	128.026	93.0576	127.019	C6H6ClN	[M+H]+	3-Chloroaniline	Alkaloids	Alkaloids	108-42-9	42455.1	75213	60730	1.15426e+06	941090	1.00935e+06	86644.5	111578	72420.9	331447	2.51794e+06	4.53557e+06
28	356.13	194.08	355.12	C15H21N3O5S1	[M+H]+	Cys-Ser-Phe	Amino acids and derivatives	Amino acids and derivatives	-	1.94676e+06	1.33463e+06	1.87524e+06	39106.8	66197.8	63074.5	2.98046e+06	4.62263e+06	4.32161e+06	30058	40299.8	43317.1
29	209.07	59.01	210.074	C7H14O7	[M-H]-	Sedoheptulose	Others	Saccharides	3019-74-7	402101	461432	430187	215364	194805	231214	149795	318090	270798	262023	237050	280885
30	361.11	169.05	362.121	C15H22O10	[M-H]-	Catalpol	Terpenoids	Monoterpenoids	2415-24-9	354609	248647	272183	66826.5	130415	76795.4	230667	84634.5	175615	196576	247710	396863
31	480.22	314.13	479.217	C25H29N5O5	[M+H]+	Gln-Trp-Phe	Amino acids and derivatives	Amino acids and derivatives	-	7.27612e+06	7.09322e+06	8.77061e+06	887303	689957	2.53079e+06	4.27903e+06	2.35617e+06	2.46123e+06	37064.8	7256.79	25184.4
32	506.324	365.305	505.317	C25H48NO7P	[M+H]+	LysoPE 20:2	Lipids	LPE	-	47393	86434.7	134924	439064	422772	498722	76951.8	23050.2	21238.7	184106	145567	99665.2
33	182.082	136.076	181.074	C9H11NO3	[M+H]+	3-Hydroxy-L-phenylalanine	Amino acids and derivatives	Amino acids and derivatives	587-33-7	224460	488914	249321	727741	1.0076e+06	659632	171001	428465	285234	551652	1.06826e+06	1.37721e+06
34	143.11	143.11	144.115	C8H16O2	[M-H]-	Octanoic acid	Lipids	Free fatty acids	124-07-2	23022.2	25543.6	23640.3	49383.3	47512.4	37382	40234.1	14637.1	9826.7	14316.4	9926.18	7240.65
35	193.07	59.01	194.079	C7H14O6	[M-H]-	D-Pinitol	Others	Saccharides	10284-63-6	242413	331973	280185	83399.2	94853.9	527195	482190	622102	296986	388315	264619	226381
36	520.34	184.08	519.332	C26H50NO7P	[M+H]+	1-(9Z,12Z-Octadecadienoyl)-Sn-Glycero-3-Phosphocholine	Others	Others	22252-07-9	53094.2	158651	134407	2.97631e+06	2.33265e+06	2.35722e+06	64387.9	47782.3	17890.5	1.58925e+06	535779	583840
37	161.05	99.05	162.053	C6H10O5	[M-H]-	3-Hydroxy-3-methylpentane-1,5-dioic acid	Amino acids and derivatives	Amino acids and derivatives	503-49-1	2.47422e+06	2.42462e+06	2.674e+06	4.35404e+06	4.45145e+06	1.72873e+06	9.9018e+06	1.90087e+06	1.10746e+06	2.56649e+06	1.10904e+06	860640
38	162.076	56.0503	161.069	C6H11NO4	[M+H]+	O-Acetyl-L-homoserine	Amino acids and derivatives	Amino acids and derivatives	250736-84-6	150518	352604	272604	518984	606087	379363	268890	164902	212698	514657	402506	417777
39	312.18	150.05	311.171	C12H21N7O3	[M+H]+	Arg-His	Amino acids and derivatives	Amino acids and derivatives	155114-05-9	9.79307e+06	1.33875e+07	1.87156e+07	660874	577112	1.08986e+06	3.83934e+06	3.4899e+06	2.94734e+06	95017.1	49662.9	80656.2
40	504.308	363.289	503.301	C25H46NO7P	[M+H]+	LysoPE 20:3(2n isomer)*	Lipids	LPE	-	5091.18	1583.82	9995	1.3378e+07	2.96306e+06	7.28944e+06	5801.39	7494.29	12207.4	1.55197e+06	431580	357079
41	120.081	103.055	119.073	C8H9N	[M+H]+	N-Benzylmethylene isomethylamine	Alkaloids	Alkaloids	-	6.78859e+06	1.24368e+07	7.58071e+06	15823290	2.39972e+07	1.76139e+07	1.0302e+07	1.53102e+07	1.29656e+07	2.01828e+07	5.95545e+07	6.99223e+07
42	339.11	177.05	338.1	C16H18O8	[M+H]+	4,8-Dihydroxy Naphthol-1-O-glucoside	Quinones	Quinones	-	5.36751e+06	5.16024e+06	6.76641e+06	9.10752e+06	1.13011e+07	1.18196e+07	1.19184e+07	1.09172e+07	1.07361e+07	1.52481e+07	9.64231e+06	1.10202e+07
43	481.2	437.21	480.201	C25H28N4O6	[M+H]+	Phe-Trp-Glu	Amino acids and derivatives	Amino acids and derivatives	-	2.08053e+06	1.09561e+06	1.79258e+06	675186	428804	967898	9.71695e+06	5.20365e+06	4.60202e+06	1.48798e+06	386887	235895
44	206.081	145.052	205.074	C11H11NO3	[M+H]+	Methoxyindoleacetic acid	Alkaloids	Plumerane	3471-31-6	156634	109108	85615.4	1.11929e+06	1.94369e+06	897300	334646	190756	151712	636285	5.47511e+06	5.91703e+06
45	96.0444	68.0495	95.0371	C5H5NO	[M+H]+	4-Hydroxypyridine	Alkaloids	Pyridine alkaloids	626-64-2	125984	172452	174391	345036	155893	227299	150075	73559	59312.6	66260.4	148044	157396
46	353.27	261.22	352.261	C21H36O4	[M+H]+	Monolinolenin*	Lipids	Glycerol ester	75685-85-7	3.46019e+07	3.92899e+07	3.86925e+07	2.74823e+07	2.97864e+07	1.99722e+07	3.18706e+07	3.11196e+07	3.9953e+07	2.69284e+07	4.82451e+07	1.8807e+07
47	170.081	134.06	169.074	C8H11NO3	[M+H]+	Pyridoxine	Others	Vitamin	65-23-6	423042	517622	550972	1.39015e+06	1.46872e+06	1.54425e+06	326101	314916	260602	344382	392360	403369
48	110.06	65.0414	109.053	C6H7NO	[M+H]+	2-Aminophenol	Alkaloids	Phenolamine	95-55-6	50705.1	39543.7	57021.9	22562.6	19583.9	18862.2	63308.3	53581.7	52922.9	21468.5	66797.4	46713.2
49	468.308	327.289	467.301	C22H46NO7P	[M+H]+	LysoPE 17:0	Lipids	LPE	-	69256.8	97182.2	96971.4	796306	696630	631203	255671	148837	220825	218870	95492.7	109971
50	151.03	108.02	152.033	C5H4N4O2	[M-H]-	Xanthine	Nucleotides and derivatives	Nucleotides and derivatives	69-89-6	2.26028e+06	4.88848e+06	3.1753e+06	2.47763e+06	2.84445e+06	1.42859e+06	2.91928e+06	1.31332e+06	1.5629e+06	1.43696e+06	1.88695e+06	1.90886e+06
51	452.28	311.26	451.27	C21H42NO7P	[M+H]+	LysoPE 16:1(2n isomer)*	Lipids	LPE	-	28889.1	68057.3	49176.6	3.03928e+07	2.08519e+07	2.3548e+07	65427.3	46480.2	11224.1	5.61459e+06	3.92149e+06	3.81847e+06
52	187.04	143.057	188.047	C11H8O3	[M-H]-	1-Hydroxy-2-Naphthoic Acid	Organic acids	Organic acids	86-48-6	44496.1	39523.1	39816.9	44490.9	42700.8	40775	50181.1	39800.9	42422.5	42773.3	39901.6	42980
53	496.34	184.07	495.332	C24H50NO7P	[M+H]+	LysoPC 16:0(2n isomer)	Lipids	LPC	-	1.44694e+07	2.12521e+07	1.64536e+07	3.62071e+07	3.63609e+07	4.45508e+07	2.17163e+07	1.61079e+07	9.55536e+06	1.31224e+07	1.27198e+07	6.17735e+06
54	155.012	119.036	154.005	C5H3ClN4	[M+H]+	6-Chloropurine	Nucleotides and derivatives	Nucleotides and derivatives	87-42-3	134264	499778	191418	2.20872e+06	2.34211e+06	1.82464e+06	242064	513980	200839	1.5584e+06	2.38376e+06	2.41767e+06
55	204.097	84.0448	203.091	C7H13N3O4	[M+H]+	Gln-Gly	Amino acids and derivatives	Amino acids and derivatives	2650-65-9	5.85048e+06	5.17626e+06	4.89466e+06	8.32642e+06	7.34669e+06	7.56416e+06	6.72759e+06	6.37614e+06	2.5425e+06	7.87444e+06	5.07746e+06	5.4447e+06
56	136.071	91.0544	135.068	C8H9NO	[M+H]+	N-benzylformamide	Alkaloids	Alkaloids	6343-54-0	2.29138e+06	4.76751e+06	2.76793e+06	8.72358e+06	1.10419e+07	7.54742e+06	1.57341e+06	4.17914e+06	3.10078e+06	6.63155e+06	1.09305e+07	1.56083e+07
57	174.124	70.0655	173.116	C7H15N3O2	[M+H]+	N5-(1-Iminoethyl)-L-ornithine	Amino acids and derivatives	Amino acids and derivatives	36889-13-1	1.02205e+06	495596	1.08692e+06	1.8339e+06	791338	923962	2.54862e+06	796908	685616	633801	522792	268547
58	377.23	295.23	378.241	C22H34O5	[M-H]-	Vitexilactone	Terpenoids	Ditepenoids	61263-49-8	433717	695283	363843	1.0073e+06	1.03349e+06	1.11233e+06	409994	411687	171100	721881	598439	454119
59	353.27	261.22	352.261	C21H36O4	[M+H]+	1-Monolinolenoyl-Rac-Glycerol*	Lipids	Glycerol ester	18465-99-1	3.78997e+07	3.83629e+07	3.14642e+07	2.78789e+07	3.02217e+07	2.10968e+07	3.18466e+07	2.88844e+07	4.05152e+07	2.62797e+07	4.75425e+07	1.84194e+07
60	439.36	203.18	438.35	C30H46O2	[M+H]+	3,11-dioxo-β-oleorene	Terpenoids	Triterpene	-	36461.3	11869.2	8809.3	87734.8	103439	99904.7	7734.24	49949.2	10764.6	40265.6	29968.2	34289.3
61	504.308	363.289	503.301	C25H46NO7P	[M+H]+	LysoPE 20:3*	Lipids	LPE	-	5580.5	9489.48	9764.95	521862	143080	311486	36955.2	6132.22	9390.86	83840.1	20891.9	21581.9
62	510.355	184.073	509.348	C25H52NO7P	[M+H]+	LysoPC 17:0(2n isomer)*	Lipids	LPC	-	1.81752e+06	2.58493e+06	2.23498e+06	2.35763e+06	2.40977e+06	2.08844e+06	2.2914e+06	1.58325e+06	1.62107e+06	1.98774e+06	2.15408e+06	1.67433e+06
63	371.11	149.02	370.105	C20H18O7	[M+H]+	4-HydroxyseSamin*	Lignans and Coumarins	Lignans	-	3.39569e+07	19278132	2.08988e+07	4.61646e+06	7.34612e+06	1.20452e+07	3.62967e+06	1.25847e+07	2.3966e+06	3.50483e+06	1.7058e+06	1.73866e+06
64	234.145	84.0812	233.138	C9H19N3O4	[M+H]+	Ser-Lys	Amino acids and derivatives	Amino acids and derivatives	22677-61-8	54575.2	59792	55424	123209	120975	122152	65326.5	57863.1	47580.2	103462	65646	92043.3
65	510.355	184.073	509.348	C25H52NO7P	[M+H]+	LysoPC 17:0*	Lipids	LPC	50930-23-9	1.1079e+06	1.53337e+06	1.35341e+06	1.44305e+06	1.41165e+06	1.36996e+06	1.33411e+06	983909	1.06376e+06	1.14468e+06	1.28299e+06	954603
66	395.2	207.14	394.196	C17H26N6O5	[M+H]+	Gly-Arg-Tyr	Amino acids and derivatives	Amino acids and derivatives	-	1.59704e+06	2.76053e+06	2.39381e+06	197998	212974	99236.2	324602	28419.3	106710	29428.7	16087.7	14772
67	371.12	149.03	370.105	C20H18O7	[M+H]+	Sesaminol*	Lignans and Coumarins	Lignans	74061-79-3	3.29743e+07	2.00937e+07	2.00052e+07	4.77515e+06	7.81983e+06	1.20122e+07	3.83881e+06	1.23433e+07	2.40048e+06	3.56147e+06	1.72455e+06	1.82696e+06
68	523.16	361.16	524.174	C21H32O15	[M-H]-	melittoside	Terpenoids	Monoterpenoids	19467-03-9	10005	7182.62	6759.44	21500.2	25228.8	39524.8	17938.1	23295	16474.8	14494.4	58685.4	59293.5
69	337.27	95.09	336.266	C21H36O3	[M+H]+	Glycidyl Linoleate	Lipids	Glycerol ester	24305-63-3	2.82294e+06	4.46317e+06	3.53051e+06	5.12302e+06	4.84765e+06	4.26844e+06	2.56406e+06	1.72419e+06	2.18872e+06	5.16989e+06	8.07845e+06	3.31514e+06
70	335.26	81.07	334.25	C21H34O3	[M+H]+	Ent-16beta-Methoxy-19-Kauranoic Acid	Terpenoids	Ditepenoids	38308-35-9	3.06595e+06	3.3152e+06	3.44875e+06	2.23712e+06	2.36313e+06	1.70213e+06	2.9145e+06	2.62679e+06	3.53626e+06	2.42301e+06	3.73814e+06	1.35959e+06
71	168.065	150.054	167.058	C8H9NO3	[M+H]+	Pyridoxal	Others	Vitamin	66-72-8	3.29475e+06	3.68244e+06	3.95406e+06	759291	1.25701e+06	1.19479e+06	1.4584e+06	3.31133e+06	3.96086e+06	637794	565803	595322
72	393.14	177.05	392.132	C16H24O11	[M+H]+	Shanzhiside	Terpenoids	Monoterpenoids	29836-27-9	78835.9	90990.7	81379.7	71360.1	78099.2	73070.5	118205	252329	158429	25918.5	27865.8	24853.3
73	181.07	101.02	182.079	C6H14O6	[M-H]-	D-Mannitol*	Others	Saccharides	69-65-8	2.44308e+06	2.30094e+06	1.79989e+06	231104	264104	525398	1.06738e+06	1.54001e+06	1.34691e+06	352944	785140	756653
74	303.087	229.083	302.079	C16H14O6	[M+H]+	Dihydrokaempferide	Flavonoids	Flavanonols	137225-59-3	983390	402742	382377	73355	106710	46680	266488	513369	991780	50015	51808.2	33980.1
75	454.29	313.27	453.286	C21H44NO7P	[M+H]+	LysoPE 16:0	Lipids	LPE	53862-35-4	3.61266e+06	4.06264e+06	3.09232e+06	1.166e+07	1.34641e+07	1.43689e+07	3.95299e+06	3.32615e+06	2.2245e+06	5.01747e+06	5.22079e+06	3.23788e+06
76	351.253	147.117	350.246	C21H34O4	[M+H]+	1-Stearidonoyl-Glycerol	Lipids	Glycerol ester	-	382115	305383	317211	375288	374437	125392	679609	729486	475157	415698	461196	188183
77	324.06	112.052	323.052	C9H14N3O8P	[M+H]+	Cytidine 5'-monophosphate(Cytidylic acid)	Nucleotides and derivatives	Nucleotides and derivatives	63-37-6	247957	236561	224773	372525	378217	411410	196703	120298	114127	270723	257204	146172
78	89.0244	59.0139	90.0317	C3H6O3	[M-H]-	3-Hydroxypropanoic acid	Organic acids	Organic acids	503-66-2	91670.4	77211.1	87162.6	41455.4	61790.8	41994.2	70538.8	97332.3	96779	11276.7	24543.4	21488.3
79	457.2	209.15	456.2	C22H32O10	[M+H]+	3-Hydroxy-Beta-Ionone 3-(6''-Malonyl)Glucoside*	Others	Others	-	632882	407786	511900	324487	427674	715883	710321	1.09981e+06	613789	1.08677e+06	658761	313887
80	179.07	91.0555	178.063	C10H10O3	[M+H]+	Coniferaldehyde	Others	Aldehyde compounds	20649-42-7	33596.2	32214.5	12836.1	292187	362036	358449	88372.1	78667.2	40848.9	183163	167900	95076.8
81	426.262	285.242	425.254	C19H40NO7P	[M+H]+	LysoPE 14:0*	Lipids	LPE	-	90348.2	104666	81608.5	222517	266837	359427	81783.6	70649	49887.7	85035.1	147976	71348.9
82	379.21	233.15	378.202	C17H26N6O4	[M+H]+	Gly-Phe-Arg	Amino acids and derivatives	Amino acids and derivatives	-	37602.4	40010	62762.1	1.0841e+06	1.57076e+06	444177	84554.4	81023.7	147377	920427	308314	221306
83	519.19	357.13	518.179	C26H30O11	[M+H]+	Phellamurin	Flavonoids	Flavanonols	52589-11-4	101301	94848.7	66784.4	217975	363042	416784	0	0	0	171209	99255.9	111688
84	132.102	69.0699	131.095	C6H13NO2	[M+H]+	6-Aminocaproic acid	Organic acids	Organic acids	60-32-2	746506	913402	647507	1.09102e+06	2.0223e+06	1.25614e+06	944100	860390	745097	952865	4.78053e+06	7.38425e+06
85	209.15	55.05	208.146	C13H20O2	[M+H]+	(R)-3-(3'-Hydroxybutyl)-2,4,4-trimethylcyclohexa-2,5-dienone	Terpenoids	Sesquiterpenoids	-	753774	675897	775835	331853	356891	491971	1.71556e+06	1.79867e+06	1.72457e+06	466538	1176510	467390
86	130.086	70.0667	129.079	C6H11NO2	[M+H]+	Homoproline	Amino acids and derivatives	Amino acids and derivatives	56879-46-0	93523.1	79826.6	103243	141696	92295.7	179164	83169.4	50064.9	74129.9	395377	342392	632721
87	175.119	116.071	174.112	C6H14N4O2	[M+H]+	L-Arginine	Amino acids and derivatives	Amino acids and derivatives	74-79-3	237917	711572	548866	1.18766e+07	6.45269e+06	6.68936e+06	561197	375911	374721	9.36968e+06	3.679e+07	6.57082e+07
88	146.092	87.0441	145.085	C5H11N3O2	[M+H]+	4-Guanidinobutyric acid	Organic acids	Organic acids	463-00-3	694768	774957	785101	1.63278e+06	646579	1.00171e+06	1.60534e+06	1.77412e+06	2.68243e+06	3.95365e+06	338740	271930
89	181.048	107.051	180.042	C9H8O4	[M+H]+	5-Acetylsalicylic acid	Phenolic acids	Phenolic acids	13110-96-8	500979	212075	485089	280888	170710	186602	216544	322237	146287	324146	73689.8	135470
90	471.35	471.35	472.355	C30H48O4	[M-H]-	2,3-Dihydroxyurs-12-en-28-oic acid (Corosolic acid)*	Terpenoids	Triterpene	4547-24-4	1.04497e+07	2.98082e+06	3.69095e+06	1.02087e+07	7.60219e+06	1.1551e+07	3.03439e+06	1.67809e+07	2.19662e+06	8.72258e+06	2.75455e+06	8.96683e+06
91	433.11	271.06	432.106	C21H20O10	[M+H]+	Oroxin A	Flavonoids	Flavones	57396-78-8	451331	227836	882706	34434.3	10315.9	34487.6	584374	71917.1	57994.5	41363.3	30418.5	21884.4
92	451.362	89.0588	450.35	C31H46O2	[M+H]+	Phylloquinone (Vitamin K1)	Others	Vitamin	84-80-0	15448.4	24859.9	16174.9	30377.3	25271.8	22416.7	19378.1	18542.7	18772.6	12152.9	13824.3	10065.2
93	453.17	291.13	452.168	C22H28O10	[M+H]+	5-O-Methylvisammioside	Others	Chromone	84272-85-5	4.12235e+06	3.50496e+06	4.69741e+06	803852	503379	564874	7.3037e+06	7.23488e+06	9.80291e+06	1.33716e+06	633193	563233
94	520.34	184.07	519.332	C26H50NO7P	[M+H]+	LysoPC 18:2	Lipids	LPC	-	1.66056e+07	2.83722e+07	1.92501e+07	2.61637e+08	1.9152e+08	2.23843e+08	2.01821e+07	1.3671e+07	6.80012e+06	9.89267e+07	4.33317e+07	3.67325e+07
95	166.12	121.06	165.115	C10H15NO	[M+H]+	Hordenine	Alkaloids	Phenolamine	539-15-1	173789	156083	206177	6240.73	20093.2	14950.5	8.35956e+06	645648	888429	90511.3	32899.2	31294.1
96	259.022	96.9688	260.03	C6H13O9P	[M-H]-	D-Fructose 6-Phosphate*	Others	Saccharides	643-13-0	3.3652e+06	3.50015e+06	4.73734e+06	7.1957e+06	5.74709e+06	6.94897e+06	5.20268e+06	3.48507e+06	2.3881e+06	1.76806e+07	1.19653e+07	1.22336e+07
97	151.075	91.0542	150.068	C9H10O2	[M+H]+	2-Methoxy-4-ethenylphenol	Phenolic acids	Phenolic acids	7786-61-0	744420	450313	1.12557e+06	231370	144526	819177	1.64032e+06	1.63533e+06	1.68546e+06	627292	449392	590884
98	570.355	184.073	569.348	C30H52NO7P	[M+H]+	LysoPC 22:5(2n isomer)	Lipids	LPC	-	655.996	1585.69	967.423	437266	149845	215273	1736.32	1484.73	2824.06	159651	694554	535713
99	144.098	98.09	143.095	C7H13NO2	[M+H]+	L-Cyclopentylglycine	Amino acids and derivatives	Amino acids and derivatives	2521-84-8	547966	821679	877167	1.55248e+06	1.2236e+06	1.06074e+06	573138	1.47681e+06	1.69983e+06	794813	691044	839427
100	503.34	441.34	504.345	C30H48O6	[M-H]-	1,2,3,19-Tetrahydroxyurs-12-en-28-oic acid	Terpenoids	Triterpene	120211-98-5	71623.4	45741.8	216687	25539.7	28974.6	98635.1	162230	162756	86055	45957.9	65358.4	85602.6
101	209.03	85.03	210.038	C6H10O8	[M-H]-	D-Saccharic acid	Others	Saccharides	87-73-0	1.23915e+06	1.36301e+06	1.24088e+06	867400	813373	897066	672315	697695	708631	675644	859706	884654
102	402.995	158.925	404.002	C9H14N2O12P2	[M-H]-	Uridine 5'-diphosphate	Nucleotides and derivatives	Nucleotides and derivatives	27821-45-0	56693.8	61650.7	68637.8	108662	137453	125393	62248.9	61490.4	21487.1	61952.1	48081.7	49812.8
103	627.156	303.058	626.148	C27H30O17	[M+H]+	Quercetin-3-O-sophoroside (Baimaside)	Flavonoids	Flavonols	18609-17-1	21675	22119.3	71681.6	152766	50421.6	95838.7	651185	149731	142861	150698	78395.7	61080.2
104	161.06	115.054	160.052	C10H8O2	[M+H]+	6-MethylCoumarin	Lignans and Coumarins	Coumarins	92-48-8	20944.6	39225.2	26391.5	78098.2	109792	140772	17745.6	32185	61731	76379.1	127898	59854.4
105	255.23	237.22	256.24	C16H32O2	[M-H]-	Palmitic acid	Lipids	Free fatty acids	57-10-3	31330.8	40525.7	32841.1	54895.2	56279.2	49066.8	30569	37305.3	35867.7	53176.1	44815.6	42677.9
106	359.1	239.06	360.106	C15H20O10	[M-H]-	Syringoyl-D-Glucose	Phenolic acids	Phenolic acids	-	54626.1	46778.7	38563.3	98734.4	95600.7	102021	177214	41282	28364.3	191634	53649.6	6491.01
107	527.16	365.1	504.169	C18H32O16	[M+Na]+	Maltotriose	Others	Saccharides	1109-28-0	2.29589e+06	2.52171e+06	3.02082e+06	6.01224e+06	4.50525e+06	4.28088e+06	4.22626e+06	4.68881e+06	1.14602e+07	3.03256e+06	2.94984e+06	3.16381e+06
108	326.31	62.06	325.298	C20H39NO2	[M+H]+	N-Oleoylethanolamine	Alkaloids	Alkaloids	111-58-0	20753.8	35799.2	38167.7	46067	68993.9	48215	180940	76364.2	85794.3	133235	39385.1	23034.8
109	109.076	67.0413	108.069	C6H8N2	[M+H]+	2,5-Dimethyl pyrazine	Alkaloids	Alkaloids	123-32-0	604034	750699	614123	208917	318223	315580	929869	1.02709e+06	1.24024e+06	298396	143839	131549
110	188.07	118.07	187.063	C11H9NO2	[M+H]+	3-Indoleacrylic acid*	Alkaloids	Plumerane	1204-06-4	21688.7	17179.6	17264	200835	432894	178043	87967.7	35902.3	23267.5	136076	1.20582e+06	1.15167e+06
111	179.05	59.01	180.063	C6H12O6	[M-H]-	Inositol*	Others	Saccharides	87-89-8	2.39654e+06	2.9586e+06	2.40836e+06	1.28847e+06	1.36042e+06	1.35182e+06	1.396e+06	1.72795e+06	2.12704e+06	1.10123e+06	985905	143397
112	248.16	84.0813	247.153	C10H21N3O4	[M+H]+	Lys-Thr	Amino acids and derivatives	Amino acids and derivatives	97791-84-9	32024.9	29950	26952.1	47713.4	44532.1	42803.8	30450.8	29923.8	30717.9	48554.8	47365.4	41204.9
113	217.16	84.04	216.147	C10H20N2O3	[M+H]+	(S)-4-amino-5-oxo-5-(pentylamino)pentanoic acid*	Amino acids and derivatives	Amino acids and derivatives	-	23340	64216.9	34800.8	8.13928e+07	5.45519e+07	3.18127e+07	0	0	0	1.74935e+06	2.42332e+06	1.34997e+06
114	195.05	75.01	196.058	C6H12O7	[M-H]-	Gluconic acid	Others	Saccharides	526-95-4	2.39797e+06	2.18236e+06	4.17148e+06	5.65872e+06	6.69197e+06	7.28479e+06	4.161e+06	2.89371e+06	3.9262e+06	9.50023e+06	7.77009e+06	6.6514e+06
115	138.091	77.0386	137.084	C8H11NO	[M+H]+	L-Tyramine	Alkaloids	Alkaloids	51-67-2	405955	451227	446280	436447	305977	299617	330993	157931	112589	261725	369061	757494
116	332.15	121.06	331.138	C13H21N3O7	[M+H]+	Thr-Pro-Asp	Amino acids and derivatives	Amino acids and derivatives	-	409771	9.92296e+06	1.11452e+06	2.36233e+06	5.70928e+06	2.06956e+06	534189	100670	47837.5	490786	5.86331e+06	473295
117	244.093	112.05	243.085	C9H13N3O5	[M+H]+	Cytidine	Nucleotides and derivatives	Nucleotides and derivatives	65-46-3	419949	565898	529316	430773	897118	636504	407032	488196	608519	617938	1.52564e+06	381263
118	165.04	75.01	166.048	C5H10O6	[M-H]-	D-Xylonic acid	Others	Saccharides	526-91-0	6.05575e+06	6.83467e+06	8.55467e+06	8.24375e+06	9.02981e+06	1.03833e+07	7.84305e+06	7.10474e+06	7.72322e+06	4.7987e+06	6.35382e+06	6.84193e+06
119	133.01	71.01	134.022	C4H6O5	[M-H]-	3-Dehydro-L-Threonic Acid*	Others	Saccharides	-	1.27822e+06	1.30406e+06	1.82873e+06	756236	829597	752767	1.065e+06	1.76368e+06	2.093e+06	261228	527477	478327
120	207.066	192.043	208.074	C11H12O4	[M-H]-	6,7-Dimethoxy-4-chromanone	Flavonoids	Other Flavonoids	-	7702.35	4025.2	4451.51	9703.21	25122.8	71014.9	8251.5	10308.5	9348.76	19978.1	42780.7	16672
121	251.139	163.04	250.132	C13H18N2O3	[M+H]+	N-Caffeoylputrescine	Alkaloids	Phenolamine	29554-26-5	55206.6	30362.2	64190.5	91129.9	69735	71909.7	41484.6	126576	17130.9	60960.5	38883.1	20751.9
122	179.07	133.06	178.063	C10H10O3	[M+H]+	3-Ethyl-7-hydroxyphthalide	Others	Others	-	1.45435e+06	669717	1.96813e+06	136402	234012	380956	3.41016e+06	2.84775e+06	3.62977e+06	138321	226339	252275
123	449.108	287.061	448.101	C21H20O11	[M+H]+	Luteolin-3'-O-glucoside	Flavonoids	Flavones	-	579223	302173	982223	65011.5	87497.2	62576.9	755277	302111	312132	44533.8	50949.9	48578.2
124	136.06	119.04	135.054	C5H5N5	[M+H]+	2-Aminopurine	Nucleotides and derivatives	Nucleotides and derivatives	452-06-2	1.09114e+07	1.92498e+07	1.28559e+07	1.72959e+06	5.57123e+06	3.45376e+06	8.29073e+06	6.25725e+06	1.18702e+07	1.03559e+06	3.79325e+07	4.14209e+06
125	167.035	123.045	168.042	C8H8O4	[M-H]-	Homogentisic acid*	Phenolic acids	Phenolic acids	451-13-8	2.16395e+06	1.48818e+06	1.67878e+06	1.44568e+06	3.03218e+06	1.34562e+06	3.3678e+06	1.56435e+06	1.17844e+06	1.27719e+06	944232	670156
126	223.108	120.082	222.1	C11H14N2O3	[M+H]+	Glycylphenylalanine*	Amino acids and derivatives	Amino acids and derivatives	3321-03-7	15432.4	108130	90692.4	320113	333256	415551	92853.1	162643	48095.2	190098	255466	182430
127	363.13	165.05	364.137	C15H24O10	[M-H]-	Harpagide	Terpenoids	Monoterpenoids	6926-08-5	864919	873768	1.08622e+06	1.2429e+06	1.56039e+06	1.98179e+06	187877	42975.1	53777.2	561959	693859	591295
128	181.07	71.01	182.079	C6H14O6	[M-H]-	D-Sorbitol	Others	Saccharides	50-70-4	1.07456e+07	9.79049e+06	7.86266e+06	970726	1.13669e+06	2.38106e+06	5.0835e+06	6.49755e+06	5.89604e+06	1.59764e+06	3.62366e+06	3.64036e+06
129	195.065	163.04	194.058	C10H10O4	[M+H]+	Dimethyl phthalate	Phenolic acids	Phenolic acids	131-11-3	3.01665e+06	3.02656e+06	3.03821e+06	3.32279e+06	3.044e+06	3.1707e+06	2.36871e+06	2.89509e+06	2.72103e+06	3.29755e+06	3.17645e+06	3.33147e+06
130	353.27	261.22	352.261	C21H36O4	[M+H]+	(S)-2,3-dihydroxypropyl (9Z,12Z,15Z)-octadeca-9,12,15-trienoate	Others	Others	129828-41-7	3.38982e+06	5.996e+06	6.0556e+06	1.19794e+07	1.43307e+07	1.29734e+07	2.98655e+06	4.54054e+06	2.12923e+06	6.06721e+06	7.0762e+06	3.72007e+06
131	591.21	161.02	592.216	C29H36O13	[M-H]-	Jionoside C	Phenolic acids	Phenolic acids	120406-33-9	2.20065e+07	3.49162e+07	3.87385e+07	3.26086e+06	4.86714e+06	8.81644e+06	1.27215e+07	1.82101e+07	2.05903e+07	6.06628e+06	1.40853e+07	8.3011e+06
132	146.165	72.0808	145.158	C7H19N3	[M+H]+	Spermidine	Alkaloids	Alkaloids	124-20-9	147712	134464	146083	67167.3	100649	109822	64029.7	96903.1	77742	87974	83524.5	104787
133	141.019	59.0139	142.027	C6H6O4	[M-H]-	Muconic acid	Organic acids	Organic acids	1119-72-8	2.02249e+06	2.24861e+06	2.60086e+06	2.74222e+06	2.19158e+06	2.82884e+06	2.23413e+06	5.73532e+06	1.9636e+06	2.34208e+06	3.57159e+06	4.75348e+06
134	102.055	56.0497	101.048	C4H7NO2	[M+H]+	L-Azetidine-2-carboxylic acid*	Alkaloids	Alkaloids	2133-34-8	721426	1.17572e+06	1.05827e+06	739848	986771	830774	1.04854e+06	738988	1.20861e+06	2.97045e+06	3.07848e+06	3.51806e+06
135	391.2	161.05	392.205	C18H32O9	[M-H]-	1-O-Acetyl-Glucopyranose 6-Hydroxydecanoate	Others	Saccharides	-	39303.9	30358.7	51976.8	146745	39977.2	53359.1	41623	17067.8	35200.4	53956.5	74066.7	59779.7
136	222.075	130.064	221.069	C11H11NO4	[M+H]+	Methyl dioxindole-3-acetate	Alkaloids	Plumerane	57061-18-4	969959	624488	857856	586176	667100	605563	1.02903e+06	1.39293e+06	1.36247e+06	26677.6	498144	474097
137	395.13	233.08	394.126	C19H22O9	[M+H]+	2-Methyl-5-acetonyl-7-hydroxychromone glucoside	Others	Chromone	-	175412	171123	412219	178477	169888	394101	598878	181469	69591.4	87289.7	53434.6	73785.6
138	653.21	161.02	654.216	C30H38O16	[M-H]-	plantainoside E	Phenolic acids	Phenolic acids	-	1.61986e+07	1.17624e+07	1.35851e+07	728286	421123	1.00095e+06	1.22222e+07	1.00646e+07	1.42796e+07	3.60263e+06	414507	278322
139	466.293	325.274	465.286	C22H44NO7P	[M+H]+	LysoPE 17:1*	Lipids	LPE	-	17999.3	17515.9	12934.7	202380	280684	349806	6032.1	7785.81	6141.59	98311.3	76756.3	68135.1
140	153.127	83.0474	152.12	C10H16O	[M+H]+	cis-Citral	Terpenoids	Monoterpenoids	5392-40-5	1.28941e+06	1.19455e+06	1.1538e+06	1.76503e+06	1.71303e+06	1.78377e+06	1.39524e+06	1.54706e+06	1.49915e+06	1.60702e+06	1.27562e+06	1.22378e+06
141	146.081	82.0656	145.074	C6H11NO3	[M+H]+	N-Methyl-Trans-4-Hydroxy-L-Proline	Amino acids and derivatives	Amino acids and derivatives	4252-82-8	835017	1.14823e+06	518214	1.06306e+06	1.08696e+06	782947	5.98019e+06	406274	266985	801281	891766	862437
142	335.22	149.1	334.214	C20H30O4	[M+H]+	7-Oxo-2-hydroxy-Abieta-13-en-18-oic acid	Terpenoids	Ditepenoids	-	194154	114017	130844	20378.6	53389.6	61807.2	48925.5	85054.8	14225.1	36789.3	28001.8	31290.8
143	118.065	91.0542	117.058	C8H7N	[M+H]+	Indole	Alkaloids	Plumerane	120-72-9	335214	152216	125214	2.31094e+06	5.27417e+06	1.71712e+06	897819	415120	279827	1.18494e+06	1.12847e+07	1.15295e+07
144	181.072	101.024	182.079	C6H14O6	[M-H]-	Dulcitol*	Others	Saccharides	608-66-2	7.47515e+06	7.89019e+06	8.53818e+06	1.16051e+06	1.15315e+06	2.58366e+06	5.55496e+06	5.10698e+06	6.99818e+06	1.57086e+06	3.80687e+06	3.55055e+06
145	94.0651	53.0383	93.0578	C6H7N	[M+H]+	2-Picoline; 2-Methylpyridine	Alkaloids	Pyridine alkaloids	109-06-8	2.80727e+06	2.51334e+06	2.31684e+06	3.69218e+06	3.36648e+06	4.00399e+06	3.03362e+06	1.13423e+06	3.20027e+06	3.15674e+06	2.2866e+06	2.3743e+06
146	167.03	123.04	166.027	C8H6O4	[M+H]+	Piperonylic acid	Organic acids	Organic acids	94-53-1	359767	235088	434053	4.52939e+06	3.33739e+06	6.32143e+06	626576	397549	351551	1.62322e+06	695249	1.11219e+06
147	413.21	203.05	412.207	C17H28N6O6	[M+H]+	Glu-Lys-His	Amino acids and derivatives	Amino acids and derivatives	-	3.87588e+06	9.86004e+06	8.22981e+06	9.59088e+06	1.13696e+07	8.74119e+06	5.68909e+06	7.75695e+06	6.68789e+06	2.36393e+07	2.33823e+07	1.87315e+07
148	457.17	149.06	458.179	C21H30O11	[M-H]-	3,4-dihydroxyallyl benzene-4-O-[α-L-rhamnosyl-(1→6)]-β-D-glucopyranoside	Phenolic acids	Phenolic acids	-	53972.5	58809.2	75396.4	10924.7	27969.8	53819.9	8239.26	136787	198763	6602.36	89459.4	107426
149	132.065	86.0601	131.058	C5H9NO3	[M+H]+	cis-4-Hydroxy-D-proline*	Amino acids and derivatives	Amino acids and derivatives	2584-71-6	3.78642e+06	4.81292e+06	3.4805e+06	4.92291e+06	9.33946e+06	5.67775e+06	4.412e+06	4.23219e+06	4.32865e+06	4.61055e+06	2.44131e+07	3.61809e+07
150	139.075	77.0379	138.068	C8H10O2	[M+H]+	2-Methoxy-4-methylphenol	Phenolic acids	Phenolic acids	93-51-6	124947	153192	133899	133456	157625	149713	132106	152114	158424	128788	125038	183096
151	383.132	177.054	382.126	C18H22O9	[M+H]+	Ningposide A*	Phenolic acids	Phenolic acids	254453-79-7	74887.5	47091	47437.7	1.06607e+06	802283	698569	59667.5	29797.7	13416.8	433937	224829	241897
152	383.132	177.054	382.126	C18H22O9	[M+H]+	Ningpogoside A*	Others	Others	-	74887.5	47091	47437.7	1.06607e+06	802283	698569	59667.5	29797.7	13416.8	433937	224829	241897
153	328.045	134.047	329.053	C10H12N5O6P	[M-H]-	Cyclic 3',5'-Adenylic acid	Nucleotides and derivatives	Nucleotides and derivatives	60-92-4	93564.7	128721	121875	334913	408095	407177	278106	134986	79833.7	308839	100651	49651.8
154	118.086	72.0808	117.079	C5H11NO2	[M+H]+	L-Valine	Amino acids and derivatives	Amino acids and derivatives	72-18-4	5.28629e+06	6.58477e+06	6.41094e+06	7.97976e+06	1.41508e+07	1.08867e+07	6.66172e+06	6.45226e+06	7.41908e+06	8.23851e+06	1.92932e+07	2.19123e+07
155	353.27	261.22	352.261	C21H36O4	[M+H]+	1-α-Linolenoyl-glycerol*	Lipids	Glycerol ester	-	7.2142e+06	7.55553e+06	7.83319e+06	4.88587e+06	4.83015e+06	4.19813e+06	4.78132e+06	1.15463e+07	7.64005e+06	3.35478e+06	6.73781e+06	3.3848e+06
156	151.074	105.07	150.068	C9H10O2	[M+H]+	4'-Methoxyacetophenone	Others	Ketone compounds	100-06-1	68886.6	63673.7	73523	639678	632845	704576	189646	40152.6	110408	757249	978005	731232
157	727.21	287.06	727.208	C32H39O19+	[M]+	Cyanidin-3-O-(2''-O-xylosyl)rutinoside	Flavonoids	Anthocyanidins	-	60027	1094.18	1527.24	0	0	0	1.19241e+07	758010	287097	30948.9	123715	445908
158	491.16	161.03	492.163	C24H28O11	[M-H]-	picrosideⅠ	Others	Others	-	353109	15005	38939.1	16263.5	23980.7	37320.7	136432	50511.3	233832	663554	548745	607269
159	145.014	101.024	146.022	C5H6O5	[M-H]-	α-Ketoglutaric acid	Organic acids	Organic acids	328-50-7	5.0066e+06	4.37008e+06	4.15376e+06	9.17718e+06	9.28533e+06	7.70245e+06	655973	1.02902e+06	592416	1.03018e+06	796592	756934
160	506.32	184.07	505.317	C25H48NO7P	[M+H]+	LysoPC 17:2	Lipids	LPC	-	93449.5	195762	196039	1.1311e+07	6.37922e+06	9.31896e+06	164207	128899	43237.5	4.23435e+06	823409	890682
161	130.086	84.0809	129.079	C6H11NO2	[M+H]+	Cycloleucine	Amino acids and derivatives	Amino acids and derivatives	52-52-8	5.73315e+06	7.41994e+06	1.16772e+07	2.5954e+07	2.00469e+07	1.66564e+07	1.08544e+07	4.84814e+06	7.57416e+06	4.40001e+07	8.46993e+07	8.69028e+07
162	333.06	137.05	332.052	C10H13N4O7P	[M+H]+	2'-Deoxyinosine-5'-monophosphate	Nucleotides and derivatives	Nucleotides and derivatives	3393-18-8	3.71998e+06	3.73198e+06	5.01468e+06	3.52687e+06	4.42328e+06	3.9471e+06	3.46622e+06	2.37404e+06	2.78845e+06	9.05141e+06	8.77794e+06	8.37184e+06
163	222.097	84.0451	221.09	C8H15NO6	[M+H]+	N-Acetyl-D-galactosamine	Others	Saccharides	1811-31-0	103903	140264	123227	5.19282e+06	1.78237e+06	3.46631e+06	124866	140335	160610	258272	163470	158267
164	116.071	70.0651	115.063	C5H9NO2	[M+H]+	L-Proline*	Amino acids and derivatives	Amino acids and derivatives	147-85-3	2.5007e+06	3.28445e+06	2.2933e+06	6.95619e+06	1.02381e+07	7.88925e+06	2.97437e+06	4.19941e+06	3.44044e+06	9.24818e+06	1.3183e+07	13574753
165	449.144	287.099	448.137	C22H24O10	[M+H]+	Isosakuranetin-7-O-glucoside (Isosakuranin)	Flavonoids	Flavonols	491-69-0	333742	597352	757023	43740.4	42983	18592.8	5.28416e+06	147888	404937	37146.9	24784.8	36253.1
166	439.22	395.24	438.211	C20H30N4O7	[M+H]+	Lys-Tyr-Glu	Amino acids and derivatives	Amino acids and derivatives	23642-44-6	11525.2	66685	29506.4	2357695	163299	601270	365110	719376	127106	839472	775999	725964
167	132.102	86.0964	131.095	C6H13NO2	[M+H]+	L-Norleucine*	Amino acids and derivatives	Amino acids and derivatives	327-57-1	49758.9	65512.3	55572.9	141598	226748	207398	40885.6	59122	68965	203228	474180	473790
168	315.087	300.06	314.079	C17H14O6	[M+H]+	3',4'-Dihydroxy-7,5'-dimethoxyflavone	Flavonoids	Flavones	-	1955	2268.38	6352.27	143552	141376	122941	3594.12	5958.7	3316.04	135582	130952	127198
169	189.123	86.0964	188.116	C8H16N2O3	[M+H]+	N-Glycyl-L-leucine*	Amino acids and derivatives	Amino acids and derivatives	869-19-2	15841.2	50320.6	25498.8	240567	173839	215976	31516.3	24722.3	11559.7	90723.5	88518.2	102149
170	138.079	94.0651	137.071	C7H9N2O	[M+H]+	3-Carbamyl-1-methylpyridinium;(1-Methylnicotinamide)	Alkaloids	Pyridine alkaloids	1005-24-9	202586	298444	77357.5	238800	223144	181674	508172	314722	283579	181598	166813	162296
171	180.14	123.07	180.138	C11H18NO+	[M]+	Candicine	Alkaloids	Phenolamine	6656-13-9	1.86456e+06	1.55312e+06	1.24965e+06	1.74975e+06	1.29124e+06	1.81514e+06	853991	1.36984e+06	2.11313e+06	1.0344e+06	501305	1.5269e+06
172	471.13	163.04	472.137	C24H24O10	[M-H]-	2,6-Di-(4-hydroxycinnamoyl)glucoside	Phenolic acids	Phenolic acids	-	113678	52357.6	42718.1	5005	5005	2837.39	188485	150567	221605	5216.25	974.946	1515.22
173	381.2	299.2	382.214	C24H30O4	[M-H]-	(Z)-3,8-Dihydro 6,6·;7,3'a-diligustilide	Others	Others	-	956617	1.24586e+06	1.12001e+06	805819	832882	881310	1.18211e+06	1.06662e+06	1.03315e+06	791212	969364	781573
174	369.15	207.1	368.147	C18H24O8	[M+H]+	3,4,5-Trihydroxy-6-[4-(4-methyl-3-oxopentyl)phenoxy]oxane-2-carboxylic acid	Phenolic acids	Phenolic acids	-	6.19842e+06	5.22789e+06	1.10166e+07	1.26992e+07	26475250	1.12698e+07	513456	175605	258794	2.03358e+06	162001	125014
175	524.37	184.07	523.364	C26H54NO7P	[M+H]+	LysoPC 18:0(2n isomer)	Lipids	LPC	-	25060.3	40318.1	28981	474415	308142	376479	60002.5	20998.3	25407.5	275049	62043.4	35284
176	465.103	303.05	465.103	C21H21O12+	[M]+	Delphinidin-3-O-glucoside (Mirtillin)	Flavonoids	Anthocyanidins	50986-17-9	341061	392469	487319	68540.6	68183.2	182017	733821	2.37979e+06	1.78311e+06	52559.8	91224.6	140305
177	425.38	95.09	424.37	C30H48O	[M+H]+	Lup-20(29)-en-3-one (Lupenone)	Terpenoids	Triterpene	1617-70-5	12973.1	10882.5	16210.7	16770.2	5036.25	5039.85	48986.9	19253.8	20102.3	21028.3	28332.4	12010.2
178	167.035	123.045	168.042	C8H8O4	[M-H]-	3,4-Dihydroxybenzeneacetic acid*	Phenolic acids	Phenolic acids	102-32-9	2.06547e+06	1.27489e+06	1.82183e+06	1.27615e+06	3.75587e+06	1.5111e+06	2.78738e+06	1.55496e+06	1.49964e+06	2.36262e+06	1.59004e+06	910816
179	181.065	152.062	180.058	C13H8O	[M+H]+	9-Fluorenone	Others	Ketone compounds	486-25-9	30979.9	37526.9	24971.5	29329.7	41483.6	36076	25758.8	42320.8	33074.3	17061.4	22945.6	32825.5
180	671.218	165.052	670.211	C30H38O17	[M+H]+	10-O-(4-Hydroxycinnamoyl)-6'-O-β-D-Glucosylcatalpol	Terpenoids	Monoterpenoids	-	1.15981e+06	1.06055e+06	1.08889e+06	293604	430189	236548	536732	232296	303962	426942	302436	742747
181	131.035	87.0452	132.042	C5H8O4	[M-H]-	2-Methylsuccinic acid*	Organic acids	Organic acids	498-21-5	187533	245435	15798.8	133478	144247	91049.8	102278	425881	36555.1	20390.9	203990	183640
182	131.035	87.0452	132.042	C5H8O4	[M-H]-	Monomethyl succinate*	Organic acids	Organic acids	3878-55-5	187533	245435	15798.8	133478	144247	91049.8	102278	425881	36555.1	20390.9	203990	183640
183	167.07	123.05	166.063	C9H10O3	[M+H]+	3-(3-Hydroxyphenyl)-propionic acid	Phenolic acids	Phenolic acids	621-54-5	437754	188477	349016	1.22908e+06	1.09403e+06	2.59472e+06	1.00014e+06	447760	620941	697339	533612	1.35665e+06
184	349.27	179.14	348.266	C22H36O3	[M+H]+	Ent-3β-Acetoxyisopimar-15-8β-ol	Terpenoids	Ditepenoids	-	904037	935502	1.17071e+06	621373	478670	567946	1.82695e+06	401329	521548	255353	120811	100852
185	277.217	277.219	278.225	C18H30O2	[M-H]-	γ-Linolenic Acid*	Lipids	Free fatty acids	506-26-3	1.29997e+07	1.7708e+07	2.22256e+07	1.35628e+07	1.67605e+07	1.71912e+07	1.89971e+07	1.7748e+07	1.49262e+07	1.99866e+07	2.0421e+07	1.29338e+07
186	287.237	119.085	286.23	C20H30O	[M+H]+	Retinol (Vitamin A1)	Others	Vitamin	68-26-8	119247	124929	123695	6109.22	1513.8	4961.87	98623.8	82878.9	87220	7909.57	1404.24	4506.55
187	482.324	184.073	481.317	C23H48NO7P	[M+H]+	LysoPC 15:0(2n isomer)*	Lipids	LPC	-	10261.5	10083.8	10211	1.71568e+06	795262	1.12878e+06	20495.1	28055.4	13145.2	520407	133277	97960.8
188	319.13	249.13	318.118	C11H18N4O7	[M+H]+	Asn-Ala-Asp	Amino acids and derivatives	Amino acids and derivatives	-	991428	1.65413e+06	3.22961e+06	141305	90980.8	127540	1.41836e+06	1.26534e+06	1.34066e+06	114043	117305	115791
189	140.034	105.02	139.027	C6H5NO3	[M+H]+	Nicotinic acid N-oxide	Alkaloids	Pyridine alkaloids	2398-81-4	337241	506261	465716	200994	168134	163422	54738.8	27100.7	32522.2	42234	96913.7	83812
190	295.23	195.14	296.235	C18H32O3	[M-H]-	9S-Hydroxy-10E,12Z-octadecadienoic acid*	Lipids	Free fatty acids	15514-85-9	90479.2	119199	103484	182737	182275	168794	83155.2	73108.1	37024	184524	118702	98854.2
191	124.007	79.9574	125.015	C2H7NO3S	[M-H]-	2-Aminoethanesulfonic acid	Organic acids	Organic acids	107-35-7	17949.1	40362.5	28523.6	19031.2	11763.8	25286.1	17552.6	22730	15458.1	27349.6	37319.5	46815.3
192	324.29	62.06	323.282	C20H37NO2	[M+H]+	linoleoyl ethanolamine	Others	Others	68171-52-8	50729.2	82705.2	79801.5	264871	354550	340342	188355	85903	96669.2	755532	231709	194835
193	373.128	343.09	372.121	C20H20O7	[M+H]+	Tangeretin (4',5,6,7,8-Pentamethoxyflavone)	Flavonoids	Flavones	481-53-8	6509.68	7926.33	6380.26	1.43394e+07	1.69215e+07	2.33549e+07	6497.79	18733.5	5229.34	2.59225e+07	1.87758e+07	2.00284e+07
194	154.086	137.06	153.079	C8H11NO2	[M+H]+	Dopamine	Alkaloids	Phenolamine	51-61-6	34853.9	71142.1	86546.5	649666	503886	384782	40376.1	61028.2	45435.5	34168.2	87189.8	289426
195	115.075	69.0697	114.068	C6H10O2	[M+H]+	Delta-Hexalactone	Others	Lactones	823-22-3	328882	312342	360410	292331	255145	315301	594575	307220	327389	349710	249920	307240
196	479.16	163.04	478.147	C23H26O11	[M+H]+	Calceolarioside B*	Phenolic acids	Phenolic acids	105471-98-5	5.32468e+06	7.39705e+06	6.37622e+06	1.02532e+07	9.28517e+06	6.48828e+06	5.39783e+06	5462840	6.47644e+06	5.36941e+06	6.86937e+06	5.02991e+06
197	136.042	91.0537	135.035	C4H9NO2S	[M+H]+	S-Methyl-L-cysteine	Amino acids and derivatives	Amino acids and derivatives	1187-84-4	2.44884e+06	4.86319e+06	2.47351e+06	8.976e+06	1.08434e+07	7.34388e+06	1.42641e+06	4.16634e+06	3.23553e+06	5.3069e+06	1.03203e+07	1.49746e+07
198	302.305	109.101	301.298	C18H39NO2	[M+H]+	Dihydrosphingosine	Lipids	Sphingolipids	764-22-7	3142.21	12993.8	4418.54	122278	100100	62684.4	5918.12	5289.65	12889.8	107673	11664.7	23319.8
199	219.17	81.0684	218.167	C15H22O	[M+H]+	Nootkatone	Terpenoids	Sesquiterpenoids	4674-50-4	39097.8	38266.7	27036.5	93715.9	89969.8	101737	20879.8	10792.9	19346.8	109236	42976.5	59669.9
200	136.043	118.032	135.035	C4H9NO2S	[M+H]+	L-Homocysteine	Amino acids and derivatives	Amino acids and derivatives	6027-13-0	62193.2	92224.5	66762.4	122035	147773	86151.4	70784.5	98989	63269.4	101507	186371	232260
201	151.061	59.0139	152.069	C5H12O5	[M-H]-	Ribitol*	Others	Saccharides	488-81-3	38520.5	42491.3	52236.1	68824.3	34265.5	36535.1	102124	61171.9	61953.4	45151.3	32881	32882.2
202	151.061	59.0139	152.069	C5H12O5	[M-H]-	Xylitol*	Others	Saccharides	87-99-0	38520.5	42491.3	52236.1	68824.3	34265.5	36535.1	102124	61171.9	61953.4	45151.3	32881	32882.2
203	167.11	91.05	166.099	C10H14O2	[M+H]+	Hydroxycarvine	Terpenoids	Monoterpenoids	-	9.63143e+06	6.5677e+06	7.5846e+06	1.48884e+06	922594	1.3121e+06	6.71452e+06	7.40463e+06	7.55445e+06	1.57953e+06	2186665	2093615
204	492.31	446.31	491.304	C31H41NO4	[M+H]+	2-Cyano-3,12-dioxooleana-1,9-dien-28-oic acid (Bardoxolone)	Terpenoids	Triterpene	218600-44-3	44716.3	71484.1	56790.2	62553.1	65358.8	62906.8	48446.3	37669	48755	45915.3	51909.2	45394.7
205	321.19	177.05	320.185	C16H24N4O3	[M+H]+	N-Feruloylhomoagmatine	Alkaloids	Phenolamine	-	1.90589e+06	1.00918e+06	2.44356e+06	441061	227550	665955	179602	1.46409e+06	1.59017e+06	129139	34094.4	107728
206	478.29	337.27	477.286	C23H44NO7P	[M+H]+	LysoPE 18:2(2n isomer)	Lipids	LPE	-	260681	532870	490296	1.87562e+07	1.69108e+07	1.66147e+07	286885	237356	101336	6.6519e+06	3.43374e+06	3.28893e+06
207	237.062	87.0085	238.069	C8H14O8	[M-H]-	Mucic acid Dimethyl Ester	Organic acids	Organic acids	-	1.55054e+06	1.78922e+06	1.95162e+06	1.873e+06	1.66711e+06	1.97866e+06	1.42919e+06	1.1036e+06	1.42645e+06	2.14205e+06	2.01412e+06	1.87039e+06
208	357.12	195.07	358.126	C16H22O9	[M-H]-	Dihydroferulic acid glucoside	Phenolic acids	Phenolic acids	-	45445.7	29238.7	28474.7	34246.1	34603.9	33883.9	43829	89260.5	73870.2	40544.9	104982	110009
209	522.35	184.07	521.348	C26H52NO7P	[M+H]+	1-Vaccenoyl-Glycero-3-Phosphocholine*	Others	Others	-	57169.6	121381	109543	3.49949e+06	1.92712e+06	2.33821e+06	73463.2	61794.2	30337.7	1.09974e+06	347818	308749
210	162.076	98.0607	161.069	C6H11NO4	[M+H]+	L-2-Aminoadipate*	Amino acids and derivatives	Amino acids and derivatives	1118-90-7	531362	585243	438653	1.39962e+06	1.59729e+06	1.03066e+06	496193	97435.8	196453	1.53156e+06	938603	1.0442e+06
211	327.233	283.243	328.24	C22H32O2	[M-H]-	Cis-4,7,10,13,16,19-Docosahexaenoic Acid	Lipids	Free fatty acids	6217-54-5	54066.1	66778.3	55102.4	80377.8	78800.4	84332.1	38914.7	28048.4	31762.4	28645.4	25546.7	17638.4
212	137.046	119.035	136.038	C5H4N4O	[M+H]+	Hypoxanthine	Nucleotides and derivatives	Nucleotides and derivatives	68-94-0	250602	178789	201750	240457	167332	218619	305906	191423	167459	213125	133880	147818
213	86.0964	69.0698	85.0891	C5H11N	[M+H]+	Piperidine	Alkaloids	Piperidine alkaloids	110-89-4	902275	818029	836556	909143	1.15665e+06	1.19923e+06	310202	738060	674505	588388	2.63223e+06	3.4395e+06
214	332.134	152.072	331.127	C14H21NO8	[M+H]+	Pyridoxine-5'-O-glucoside	Others	Vitamin	-	1.39208e+07	1.08141e+07	1.16446e+07	1.12539e+07	8.41994e+06	1.10645e+07	9.01369e+06	8.21298e+06	7.10131e+06	2.21726e+06	1.8947e+06	2.83607e+06
215	339.11	177.05	338.1	C16H18O8	[M+H]+	Hydroxymethyl coumarin glucoside	Lignans and Coumarins	Coumarins	-	1.06264e+06	1.46049e+06	1.47362e+06	5.17493e+06	5.14541e+06	7340944	1.04068e+07	8.31852e+06	5.71048e+06	4.98362e+06	4.31753e+06	3.21671e+06
216	173.092	116.071	172.085	C7H12N2O3	[M+H]+	L-Glycyl-L-proline	Amino acids and derivatives	Amino acids and derivatives	704-15-4	51116.1	109310	85988.4	163433	168186	119961	29667.9	86580.8	51513	54277.5	58168.8	82672.9
217	205.1	146.06	204.09	C11H12N2O2	[M+H]+	cyclo-(Gly-Phe)	Amino acids and derivatives	Amino acids and derivatives	10125-07-2	40037	39988.1	62664.1	429833	897137	394507	171113	89073.5	32128.6	264883	2.67698e+06	2.88445e+06
218	191.02	111.01	192.027	C6H8O7	[M-H]-	Isocitric Acid	Organic acids	Organic acids	320-77-4	2.9816e+06	2.86157e+06	2.85977e+06	1.09385e+07	1.20157e+07	1.02596e+07	7.73222e+06	2.70796e+06	3.94446e+06	6.32815e+06	6.89724e+06	6.49699e+06
219	482.324	341.305	481.317	C23H48NO7P	[M+H]+	LysoPE 18:0	Lipids	LPE	69747-55-3	24141.5	36422.6	31443.2	95077.3	123878	112209	46157.9	32944.3	20065.4	82542.5	39069.4	39573.7
220	149.02	65.04	148.016	C8H4O3	[M+H]+	Phthalic anhydride	Phenolic acids	Phenolic acids	85-44-9	1.36689e+07	1.72107e+07	1.74389e+07	1.47877e+07	1.91864e+07	1.66087e+07	1.74241e+07	1.50206e+07	1.88412e+07	1.78673e+07	1.30157e+07	1.66129e+07
221	460.146	117.9	461.153	C19H27NO12	[M-H]-	Anthranilate-1-O-Sophoroside	Phenolic acids	Phenolic acids	-	12006.9	23542.5	42909.5	31377.9	32436	31738.4	76430.8	31042.1	114124	68259.1	132952	63701.2
222	262.138	84.0816	261.132	C10H19N3O5	[M+H]+	Lys-Asp*	Amino acids and derivatives	Amino acids and derivatives	20556-18-7	90821.1	79230	70560.4	105421	231908	158974	97254.2	56500.6	62254.6	113000	105468	102719
223	102.054	56.0498	101.048	C4H7NO2	[M+H]+	Azetidine-2-carboxylic acid*	Alkaloids	Alkaloids	2517-04-6	598846	1.01388e+06	987474	681209	1.066e+06	887846	1.05036e+06	787820	1.12678e+06	3.13338e+06	2.83051e+06	3.54201e+06
224	209.044	149.022	208.037	C10H8O5	[M+H]+	Fraxetin (7,8-Dihydroxy-6-methoxycoumarin)	Lignans and Coumarins	Coumarins	574-84-5	752914	504261	695460	93632.3	180573	144790	729176	2.05513e+06	1.65699e+06	134395	126730	153118
225	295.228	195.138	296.235	C18H32O3	[M-H]-	12,13-Epoxy-9-Octadecenoic Acid	Lipids	Free fatty acids	6799-85-5	5582.7	8317.59	12827.2	12347.5	17344.3	11070.2	9130.43	5589.45	1784.48	12494.8	11904.8	7426.1
226	124.037	80.0495	123.032	C6H5NO2	[M+H]+	Isonicotinic acid	Others	Vitamin	55-22-1	2.66976e+06	2.34995e+06	3.00172e+06	8.05558e+06	8.86665e+06	6.49021e+06	4.22521e+06	2.46165e+06	3.08735e+06	5.93298e+06	8.30453e+06	8.65355e+06
227	418.17	124.07	417.165	C19H23N5O6	[M+H]+	Asp-His-Phe	Amino acids and derivatives	Amino acids and derivatives	-	448497	292410	343345	2.73497e+07	2.63243e+07	3.03145e+07	360307	529535	458279	5.28143e+06	3.87904e+06	4.19293e+06
228	175.024	98.9754	174.016	C6H6O6	[M+H]+	trans-Aconitic acid	Organic acids	Organic acids	4023-65-8	3.47337e+06	3.4195e+06	3.15684e+06	97990.5	66812.9	40166.5	3.24213e+06	4.37309e+06	4.67032e+06	80804.7	110469	122868
229	132.102	57.0335	131.095	C6H13NO2	[M+H]+	6-Deoxyfagomine	Alkaloids	Piperidine alkaloids	197449-09-5	970281	975173	870764	831234	1.4727e+06	951931	369213	877780	742362	639590	3.12306e+06	4.37446e+06
230	182.081	136.076	181.074	C9H11NO3	[M+H]+	L-Tyrosine	Amino acids and derivatives	Amino acids and derivatives	60-18-4	266677	579890	298066	874400	1.24719e+06	863310	205538	508069	344814	654891	1.07571e+06	1.68712e+06
231	229.012	96.9696	230.019	C5H11O8P	[M-H]-	Ribulose-5-phosphate	Others	Saccharides	4151-19-3	65082.2	47938.1	31794.2	222147	160420	215483	72297.4	53171.4	12713.8	186429	82236.1	89878.2
232	487.34	487.34	488.35	C30H48O5	[M-H]-	2,3,23-Trihydroxyolean-12-en-28-oic acid*	Terpenoids	Triterpene	-	2.97033e+06	894766	1.34616e+06	646390	785731	1.83817e+06	468927	4.40354e+06	421365	547967	584488	906473
233	282.12	136.06	281.112	C11H15N5O4	[M+H]+	2'-O-Methyladenosine	Nucleotides and derivatives	Nucleotides and derivatives	2140-79-6	222006	366271	334729	222902	283362	379081	1.01984e+06	346411	301301	416803	238063	169852
234	223.108	120.088	222.1	C11H14N2O3	[M+H]+	L-Glycyl-L-phenylalanine*	Amino acids and derivatives	Amino acids and derivatives	721-66-4	21966.6	37548.1	68594	379299	308467	411179	33144.9	26527.7	29829.2	208131	225105	205264
235	147.03	57.0344	148.037	C5H8O5	[M-H]-	3-Methylmalic acid*	Organic acids	Organic acids	152204-30-3	282218	341501	278228	577545	561274	549594	497312	600820	771038	179943	191529	221261
236	302.3	88.08	301.298	C18H39NO2	[M+H]+	Tetradecyldiethanolamine	Alkaloids	Alkaloids	18924-66-8	1.40964e+06	1.47481e+06	1.40398e+06	1.40502e+06	1.37568e+06	592645	428183	1.24864e+06	424262	519829	475720	448512
237	263.2	95.08	262.193	C17H26O2	[M+H]+	(6R)-Hydroxy-α-humulene acetate	Terpenoids	Sesquiterpenoids	-	96675.1	141200	132673	46792.4	50875.6	43299.8	51499.7	31570.1	39189.4	90808.8	59092.9	46938
238	463.124	301.07	462.116	C22H22O11	[M+H]+	Diosmetin-7-O-glucoside*	Flavonoids	Flavones	20126-59-4	9.25699e+06	5.01023e+06	1.78331e+07	42228.1	26917.3	53748.4	2.95854e+07	1.69315e+07	2.7893e+07	164033	44355.2	13906.7
239	389.22	161.01	390.225	C19H34O8	[M-H]-	Rehmaionoside B	Terpenoids	Monoterpenoids	104056-83-9	0	0	0	18589.4	27209.5	19773.6	14239.3	3664.54	15056	221743	56806.6	65295.3
240	277.22	59.01	278.225	C18H30O2	[M-H]-	Crepenynic acid	Lipids	Free fatty acids	2277-31-8	101413	153525	183692	100239	138604	131319	153641	127136	122347	168059	153095	94160.7
241	478.21	302.07	477.201	C25H27N5O5	[M+H]+	Trp-Trp-Ser	Amino acids and derivatives	Amino acids and derivatives	-	9.48726e+06	7.45162e+06	2.21216e+07	30336.9	37600.8	17316.6	2.42468e+07	1.72907e+07	3.6456e+07	90428	21929.9	18511.8
242	102.055	84.0468	101.048	C4H7NO2	[M+H]+	5-Hydroxy-2-pyrrolidinone	Alkaloids	Pyrrole alkaloids	62312-55-4	56886.8	116423	110640	79353.3	123543	109131	114521	74112.5	130776	338737	319556	392711
243	502.293	361.274	501.286	C25H44NO7P	[M+H]+	LysoPE 20:4(2n isomer)*	Lipids	LPE	-	10686.6	13092.1	22853.3	2.65255e+06	1.4381e+06	2.21285e+06	6494.62	9288.05	6842.55	773833	105688	209388
244	184.073	125.001	184.073	C5H15NO4P+	[M]+	O-Phosphocholine	Alkaloids	Alkaloids	107-73-3	3.31378e+06	4.89145e+06	4.57429e+06	1.56071e+07	1.28101e+07	1.24576e+07	4.23996e+06	1.76613e+06	1.90493e+06	2.6812e+07	1.24978e+07	1.14941e+07
245	256.26	102.09	255.256	C16H33NO	[M+H]+	Hexadecanamide	Alkaloids	Alkaloids	629-54-9	1.81001e+07	1.99042e+07	2.01428e+07	1.28327e+07	1.3339e+07	1.54146e+07	2.0705e+07	1.76801e+07	1.72522e+07	1.39903e+07	1.62217e+07	1.694e+07
246	246.145	86.0967	245.138	C10H19N3O4	[M+H]+	Ile-Asn	Amino acids and derivatives	Amino acids and derivatives	59652-59-4	21331.6	13747.6	2926.92	61437.6	40839.3	63465.8	3340	28306.5	28340	30854.5	70638.1	22422
247	199.06	125.02	200.069	C9H12O5	[M-H]-	Rehmaglutin C	Terpenoids	Terpene	103744-81-6	1.39903e+06	1.90404e+06	1.36638e+06	882196	1.17924e+06	699040	1.16513e+06	674672	545549	599899	1.53361e+06	1.08971e+06
248	246.109	141.066	245.101	C9H15N3O5	[M+H]+	Asn-Hyp	Amino acids and derivatives	Amino acids and derivatives	844640-50-2	66956.2	66556	69630.4	113488	113981	128441	77065.1	58435	68843.8	121517	97642.8	111524
249	476.28	335.26	475.27	C23H42NO7P	[M+H]+	LysoPE 18:3(2n isomer)	Lipids	LPE	-	76022.4	141671	107439	4.88493e+06	3.19909e+06	3.07953e+06	103817	125275	38016	1.44619e+06	447332	552483
250	658.854	482.926	659.861	C6H18O24P6	[M-H]-	Phytic acid	Organic acids	Organic acids	83-86-3	293420	265300	269985	255112	256094	246158	283354	278362	283814	230022	244708	237854
251	212.092	166.086	211.084	C10H13NO4	[M+H]+	Methyldopa	Amino acids and derivatives	Amino acids and derivatives	555-30-6	478500	472634	592607	270822	307968	242354	364088	1.00502e+06	623001	83389.9	222092	137977
252	477.13	169.01	478.132	C19H26O14	[M-H]-	3'-Gallic acyl sucrose	Phenolic acids	Phenolic acids	-	239331	157333	157094	21600.5	24501	20924.9	181121	228598	183180	15638.9	13805.7	14698.9
253	177.056	145.028	178.063	C10H10O3	[M-H]-	p-Coumaric acid methyl ester	Phenolic acids	Phenolic acids	19367-38-5	33647.8	38757.1	35404.6	614118	1.32102e+06	1.44367e+06	41066.3	44621.8	75963	533268	3.26812e+06	1.47487e+06
254	127.039	109.028	126.032	C6H6O3	[M+H]+	Maltol	Others	Ketone compounds	118-71-8	785993	936297	699631	359987	495618	499442	1.29879e+06	1.31512e+06	1.70659e+06	421759	252003	276368
255	290.14	231.13	289.127	C11H19N3O6	[M+H]+	Ser-Pro-Ser	Amino acids and derivatives	Amino acids and derivatives	-	2.49312e+06	3.12861e+06	4.00043e+06	468427	449064	677107	4.60818e+06	6.80613e+06	7.23009e+06	275514	345011	399237
256	335.13	161.04	276.121	C12H20O7	[M+CH3COOH-H]-	[(1R,2R)-cyclohex-4-ene-1,2-diol]Beta-D-Galactopyranoside	Others	Others	-	10740.2	7645.65	17000.3	105477	101654	113440	31576.5	33573.1	9954.68	27057.9	40577.7	37381.5
257	132.03	88.04	133.037	C4H7NO4	[M-H]-	L-Aspartic Acid*	Amino acids and derivatives	Amino acids and derivatives	56-84-8	1.06743e+06	2.06211e+06	1.50354e+06	770395	1.59388e+06	895165	1.03649e+06	903113	1.20529e+06	5.23257e+06	1.32419e+07	1.1974e+07
258	230.25	57.07	229.241	C14H31NO	[M+H]+	Lauramine oxide	Others	Others	1643-20-5	76733.3	32007.9	76924.6	76023.5	211088	56310.9	88931.3	80596.4	66607.8	46638.5	49967.5	41740.8
259	348.07	136.062	347.063	C10H14N5O7P	[M+H]+	Adenosine 5'-monophosphate	Nucleotides and derivatives	Nucleotides and derivatives	61-19-8	2.17493e+07	1.21513e+07	8.46668e+06	6.17626e+06	6.85259e+06	1.39877e+07	3.3409e+06	4.27506e+06	1.51047e+06	2.43413e+06	8.36503e+06	1.07489e+06
260	343.1	197.05	344.111	C15H20O9	[M-H]-	Syringic acid 4-O-rhamnoside	Lignans and Coumarins	Lignans	-	35968.7	39918.4	77944.7	4231080	3.52057e+06	4.32169e+06	254107	54885.5	54639.4	2.55474e+06	1.36075e+06	1.46862e+06
261	235.17	119.09	234.162	C15H22O2	[M+H]+	11α-hydroxy-3-oxo-4(5),6(7)-diene-eudesman-12-ol	Terpenoids	Sesquiterpenoids	-	4.93065e+06	3.94873e+06	4.21081e+06	1.81877e+06	3.69169e+06	6.74599e+06	623921	111547	114998	405206	359296	616923
262	337.08	277.06	338.085	C12H18O11	[M-H]-	2-O-α-D-Glucopyranosyl-L-ascorbic acid	Others	Vitamin	129499-78-1	3.78637e+06	5.72336e+06	4.50325e+06	2.14831e+06	1.93398e+06	2.12454e+06	4.7209e+06	5.72578e+06	7.55621e+06	500558	456091	534344
263	375.13	135.045	376.137	C16H24O10	[M-H]-	D-Threo-guaiacylglycerol-7-O-β-D-glucoside	Phenolic acids	Phenolic acids	-	5703.18	6409.39	6039.88	30317.4	37704.6	47776.5	14507.8	8035.21	11069.7	86908.6	68328.9	68706.6
264	127.047	81.044	126.043	C5H6N2O2	[M+H]+	Imidazole-4-Acetic Acid*	Alkaloids	Alkaloids	645-65-8	1.62369e+06	1.80973e+06	2.03033e+06	1.96723e+06	1.85009e+06	2.51443e+06	2.20999e+06	1.58229e+06	1.84698e+06	3.31349e+06	2.77663e+06	3.79527e+06
265	283.26	283.26	284.272	C18H36O2	[M-H]-	Stearic Acid	Lipids	Free fatty acids	57-11-4	8.12198e+06	1.01136e+07	8.52585e+06	9.81606e+06	1.67452e+07	1.89694e+07	1.12006e+07	1.76415e+07	1.5093e+07	1.28195e+07	2.11296e+07	2.35409e+07
266	171.139	153.138	172.146	C10H20O2	[M-H]-	Decanoic acid	Organic acids	Organic acids	334-48-5	6420.07	5240.09	5430.4	20874	37560.5	19443.5	7043.44	8322.26	6906.47	6950.69	13600.3	11044.3
267	319.13	283.11	318.118	C11H18N4O7	[M+H]+	Asp-Asn-Ala	Amino acids and derivatives	Amino acids and derivatives	-	702979	603204	1.46657e+06	42788.1	17276.4	25808.9	4.67163e+06	5.43129e+06	8.3985e+06	11110.9	6177.47	5896.28
268	391.17	149.02	390.168	C21H26O7	[M+H]+	5'-Methoxylariciresinol	Lignans and Coumarins	Lignans	105256-12-0	6575.82	26894.8	1699.7	56414.1	48265.8	188327	48013.1	12367.8	29129.8	18680.3	56622.8	37217
269	355.17	203.05	354.165	C14H22N6O5	[M+H]+	Ala-Gln-His	Amino acids and derivatives	Amino acids and derivatives	-	1.69837e+06	3.3624e+06	2.96582e+06	6.56409e+06	5.12651e+06	4.95906e+06	2.01755e+06	4.71607e+06	4.94406e+06	5.71637e+06	9.43684e+06	7.532e+06
270	595.166	577.156	594.159	C27H30O15	[M+H]+	Vitexin-2''-O-glucoside	Flavonoids	Flavones	61360-94-9	410595	112289	227156	30668.8	46628.5	83271.1	937977	674364	681953	48167.4	51082.2	36266.6
271	165.08	59.02	166.084	C6H14O5	[M-H]-	L-Fucitol	Others	Saccharides	13074-06-1	723926	653917	817075	982061	1.03536e+06	1.23605e+06	1.2001e+06	959751	1.25325e+06	788687	970401	884940
272	509.128	347.076	508.122	C23H24O13	[M+H]+	5,6,3',4'-Tetrahydroxy-3,7-dimethoxyflavone-6-O-glucoside*	Flavonoids	Flavones	-	891623	628588	782378	38540	64825.1	155205	453355	724550	327470	54588.2	35434.2	15059
273	306.1	277.12	305.086	C10H15N3O8	[M+H]+	Asp-Asp-Gly	Amino acids and derivatives	Amino acids and derivatives	-	1.79678e+07	2.52314e+07	4.14004e+07	1.25483e+07	8.63754e+06	1.15408e+07	4.48094e+07	6.14641e+07	4.13539e+07	3.99352e+06	6.44066e+06	1.24119e+07
274	245.12	141.08	244.106	C10H16N2O5	[M+H]+	Glu-Pro	Amino acids and derivatives	Amino acids and derivatives	41745-47-5	1.42356e+06	1.42249e+06	1.24248e+06	2.52537e+06	2.34068e+06	2.19131e+06	1.56221e+06	1.62651e+06	1.55651e+06	2.16835e+06	2.04376e+06	2.21769e+06
275	265.22	265.22	266.225	C17H30O2	[M-H]-	8,11-Heptadecadienoic acid	Lipids	Free fatty acids	-	70471.5	79248.2	64745.4	135895	124825	116331	69363.7	45597.2	47317.9	101771	105684	90822.1
276	169.049	95.0494	168.042	C8H8O4	[M+H]+	5-Methoxysalicylic acid	Phenolic acids	Phenolic acids	2612-02-4	2.26656e+06	1.52185e+06	3.14539e+06	462420	135195	156533	1.12204e+06	894555	957887	259612	649174	528191
277	447.093	285.041	448.101	C21H20O11	[M-H]-	Kaempferol-3-O-galactoside (Trifolin)*	Flavonoids	Flavonols	23627-87-4	302104	157846	670199	32965.6	38612.3	47626.9	814224	158271	209431	8107.36	8220.27	4383.99
278	152.035	108.046	153.043	C7H7NO3	[M-H]-	3-Aminosalicylic acid	Phenolic acids	Phenolic acids	570-23-0	169069	203763	190831	151406	213677	171421	139329	103651	83100.3	93316.9	281401	131034
279	188.056	128.035	189.064	C7H11NO5	[M-H]-	N-Acetyl-L-glutamic acid	Amino acids and derivatives	Amino acids and derivatives	1188-37-0	369903	653192	408754	46525.9	196826	158383	231634	53073.4	209504	149681	235955	161659
280	355.28	263.24	354.277	C21H38O4	[M+H]+	1-Linoleoylglycerol*	Lipids	Glycerol ester	2277-28-3	36826.1	50517.1	27090.8	48656.2	47731.7	57572	28174.7	34335.6	19528.8	56170.4	87998.9	33004.2
281	215.129	153.127	216.136	C11H20O4	[M-H]-	Undecanedioic acid	Lipids	Free fatty acids	1852-04-6	15638.7	13885.2	14737.4	4688.47	4155.06	5814.89	16166.2	12130.9	14970.2	5529.71	6033.88	7105.54
282	421.075	241.011	422.082	C12H23O14P	[M-H]-	Sucrose-6-phosphate	Others	Saccharides	-	67835.8	67388.7	127056	55748.9	63311.8	97095.8	242708	101278	112300	154573	118393	119564
283	283.129	136.076	282.122	C13H18N2O5	[M+H]+	Thr-Tyr	Amino acids and derivatives	Amino acids and derivatives	145295-02-9	39798.7	66163.5	26448.7	44037	47413.3	43335.4	13764.3	74718.6	24996.2	11828.9	41481.2	27723.6
284	123.044	77.04	122.037	C7H6O2	[M+H]+	3-hydroxybenzaldehyde	Phenolic acids	Phenolic acids	100-83-4	1.36193e+06	427627	1.48801e+06	2.1887e+06	1.87641e+06	2.03352e+06	1.73179e+06	1.44386e+06	2.04114e+06	1.16378e+06	824803	716404
285	522.36	184.07	521.348	C26H52NO7P	[M+H]+	LysoPC 18:1(2n isomer)*	Lipids	LPC	-	57277.5	112646	115330	4.06295e+06	2.06119e+06	2.3419e+06	81566.7	52527.7	24950.3	1.15705e+06	394807	320666
286	375.23	253.12	374.217	C16H30N4O6	[M+H]+	Lys-Glu-Val	Amino acids and derivatives	Amino acids and derivatives	-	487246	2.12626e+06	1.43229e+06	1.39736e+06	1.1896e+06	1.10253e+06	1.34665e+06	381797	292610	1.17781e+06	1.27958e+06	561111
287	452.28	311.26	451.27	C21H42NO7P	[M+H]+	LysoPE 16:1*	Lipids	LPE	-	49057.3	61551.5	44085.2	2.92801e+06	2.39732e+06	2.36851e+06	55508.3	42105	26949.7	699019	494979	392026
288	637.213	461.166	638.221	C30H38O15	[M-H]-	cistanoside C*	Phenolic acids	Phenolic acids	94492-22-5	11778125	9599895	5.98664e+06	1.09423e+07	9.75367e+06	1.65301e+07	2.11159e+06	1.50372e+06	5068655	1.29657e+07	1.32157e+07	2.22728e+07
289	277.103	148.06	276.096	C10H16N2O7	[M+H]+	L-α-Glutamyl-L-Glutamic Acid	Amino acids and derivatives	Amino acids and derivatives	3929-61-1	134248	140190	112104	263656	275884	270442	40979.9	110512	42961	161702	217041	607375
290	569.34	487.34	570.356	C34H50O7	[M-H]-	2,3-Diacetoxy-18-hydroxyoleana-5,12-dien-28-oic acid	Terpenoids	Triterpene	-	25761.7	15608.6	33033	67979.7	156599	253288	41321.6	214772	47924	44116.6	399034	510820
291	433.113	271.074	432.106	C21H20O10	[M+H]+	Apigenin-4'-O-glucoside	Flavonoids	Flavones	20486-34-4	5.25928e+07	2.4041e+07	1.10145e+08	0	0	0	7.05486e+07	9.72364e+06	9.20017e+06	145461	100898	73355
292	150.077	133.051	149.07	C6H7N5	[M+H]+	1-Methyladenine	Nucleotides and derivatives	Nucleotides and derivatives	5142-22-3	93072.4	103247	108671	117004	261723	134288	330822	126479	107991	149173	130891	89218.1
293	169.014	125.024	170.022	C7H6O5	[M-H]-	Gallic acid	Phenolic acids	Phenolic acids	149-91-7	170404	1.29998e+06	451193	695814	1.63714e+06	899502	2.45203e+06	139548	100872	522053	1.99567e+06	216560
294	533.17	371.11	532.158	C26H28O12	[M+H]+	Sesaminol 2-O-Beta-D-Glucoside	Lignans and Coumarins	Lignans	153512-13-1	80476.8	80816.5	147597	48475.1	40487.4	75794.1	695874	669548	337357	30497.7	23094.2	39785
295	520.34	184.07	519.332	C26H50NO7P	[M+H]+	LysoPC 18:2(2n isomer)	Lipids	LPC	-	424444	1.11674e+06	886410	1.76938e+07	1.28603e+07	1.39697e+07	475530	327379	144258	1.01656e+07	3.78102e+06	3.80536e+06
296	132.065	86.0607	131.058	C5H9NO3	[M+H]+	Cis-L-3-hydroxyproline*	Amino acids and derivatives	Amino acids and derivatives	567-35-1	86601.5	113231	66957	162198	325062	231083	109712	45816	122005	490487	664620	935822
297	471.348	471.348	472.355	C30H48O4	[M-H]-	2,3-Dihydroxyurs-12-en-29-oic acid (Maslinic acid)*	Terpenoids	Triterpene	4373-41-5	1.06371e+07	3.45334e+06	3.50068e+06	1.14164e+07	9.00903e+06	1.32498e+07	3.65557e+06	1.68506e+07	2.40005e+06	1.00111e+07	2.75572e+06	4.99028e+06
298	305.249	59.0139	306.256	C20H34O2	[M-H]-	5(Z),8(Z),11(Z)-Eicosatrienoic acid	Lipids	Free fatty acids	20590-32-3	107429	167221	71807.7	159353	196492	228027	171129	107095	107497	167818	254086	180252
299	395.2	109.1	394.196	C17H26N6O5	[M+H]+	Tyr-Arg-Gly	Amino acids and derivatives	Amino acids and derivatives	-	3.89696e+06	4.74637e+06	3.60693e+06	2.16683e+06	3.7518e+06	2.67693e+06	362320	342071	236879	665352	1.52467e+06	266490
300	104.071	69.0348	103.063	C4H9NO2	[M+H]+	γ-Aminobutyric acid	Organic acids	Organic acids	56-12-2	227312	757425	409483	240468	214960	331159	322326	128300	84947.9	433221	624912	435073
301	198.076	152.071	197.069	C9H11NO4	[M+H]+	3,4-Dihydroxy-L-phenylalanine (L-Dopa)	Amino acids and derivatives	Amino acids and derivatives	59-92-7	466112	497954	420847	466104	309858	397833	87307.6	261513	236541	640011	556160	517656
302	132.102	86.0964	131.095	C6H13NO2	[M+H]+	L-Isoleucine*	Amino acids and derivatives	Amino acids and derivatives	73-32-5	280577	285079	248343	294572	488965	307377	86908.9	242685	219594	226315	1.01691e+06	1.44419e+06
303	104.071	58.0659	103.063	C4H9NO2	[M+H]+	N-Ethylglycine*	Amino acids and derivatives	Amino acids and derivatives	627-01-0	3.70707e+06	5.91244e+06	5.26553e+06	6.38121e+06	5.9429e+06	6.0562e+06	3.66113e+06	4.38908e+06	4.18997e+06	8.99074e+06	8.93346e+06	8.99684e+06
304	114.055	68.0504	113.048	C5H7NO2	[M+H]+	3,4-Dehydro-DL-proline	Amino acids and derivatives	Amino acids and derivatives	3395-35-5	106758	105737	151933	162661	126707	101742	228044	134861	113623	83589.8	94186.6	92795.4
305	157.076	130.065	156.069	C10H8N2	[M+H]+	3-Indoleacetonitrile	Alkaloids	Plumerane	771-51-7	58023.6	65753.3	67465.1	702842	1.15223e+06	611341	236448	94311.8	75644.4	400158	2.72473e+06	3.13066e+06
306	353.269	261.221	352.261	C21H36O4	[M+H]+	2-α-Linolenoyl-glycerol*	Lipids	Glycerol ester	55268-58-1	3.47954e+06	4.06718e+06	3.97211e+07	2.47737e+06	2.9311e+06	1.96587e+06	3.53981e+06	3.36538e+06	4.16221e+06	2.78646e+06	4.83215e+06	1.79913e+06
307	595.16	287.06	595.166	C27H31O15+	[M]+	Cyanidin-3-O-rutinoside (Keracyanin)	Flavonoids	Anthocyanidins	28338-59-2	240080	3.37902e+06	970897	1.70996e+06	1.09095e+06	408443	3.62693e+07	1.68851e+06	228081	67869.2	145831	317934
308	284.1	152.06	283.092	C10H13N5O5	[M+H]+	Guanosine	Nucleotides and derivatives	Nucleotides and derivatives	118-00-3	3.92398e+06	2.3944e+07	7.7978e+06	7.66956e+06	1.77153e+07	1.27793e+07	7.51118e+06	6.48176e+06	4.25518e+06	6.67084e+06	2.7312e+07	4.62469e+06
309	503.162	179.055	504.169	C18H32O16	[M-H]-	Raffinose*	Others	Saccharides	512-69-6	1.08545e+06	815404	1.55155e+06	1.66798e+06	1.15028e+06	1.40885e+06	2.52823e+06	1.69134e+06	3.52605e+06	2.40801e+06	3.36929e+06	3.73091e+06
310	120.066	74.0601	119.058	C4H9NO3	[M+H]+	L-Threonine*	Amino acids and derivatives	Amino acids and derivatives	72-19-5	416493	814282	797774	1.05941e+06	938297	707342	1.09604e+06	479075	522094	1.13357e+06	1.03059e+06	1.20273e+06
311	112.087	95.0604	111.08	C5H9N3	[M+H]+	Histamine	Alkaloids	Alkaloids	51-45-6	338654	392176	488633	542315	573369	593853	466310	460228	675855	596116	911706	620478
312	329.233	229.146	330.241	C18H34O5	[M-H]-	9,10,13-Trihydroxy-11-Octadecenoic Acid	Lipids	Free fatty acids	29907-57-1	40230.6	98398.2	45918.9	367059	269357	514075	57239.4	28870.4	7542.81	369659	121202	162941
313	173.105	131.083	174.1	C7H14N2O3	[M-H]-	N-α-Acetyl-L-ornithine	Amino acids and derivatives	Amino acids and derivatives	6205-08-9	15005	5382.15	27196.5	599882	453454	405510	27204.1	12302.3	10675.5	1.21392e+06	8.38735e+06	1.33753e+07
314	341.087	207.065	340.079	C15H16O9	[M+H]+	Sinapoyl malate	Phenolic acids	Phenolic acids	92344-58-6	88196.3	431005	223019	88359.1	114560	89937.4	397956	705823	840364	238440	164070	235686
315	104.071	58.0651	103.063	C4H9NO2	[M+H]+	2-Aminoisobutyric acid*	Organic acids	Organic acids	62-57-7	3.60662e+06	5.65854e+06	5.36223e+06	5.10372e+06	6.06299e+06	5.75644e+06	3.89862e+06	4.19861e+06	4.69927e+06	9.36838e+06	1.07471e+07	9.11929e+06
316	285.222	285.222	286.23	C20H30O	[M-H]-	Ferruginol	Terpenoids	Ditepenoids	514-62-5	76392.5	102333	74489.8	109932	173549	235362	100973	159178	148011	125055	225321	226051
317	301.072	286.054	300.063	C16H12O6	[M+H]+	6,7,8-Tetrahydroxy-5-methoxyflavone	Flavonoids	Flavones	-	330888	457713	470535	13697.8	25255	14698.6	1.71519e+06	612892	259746	22535.2	9281.38	9747.35
318	181.07	59.01	182.079	C6H14O6	[M-H]-	Allitol	Others	Saccharides	488-44-8	6.47956e+06	6.38889e+06	7.06201e+06	877060	966292	1.94523e+06	4.47013e+06	4.12686e+06	5.46861e+06	1.18016e+06	3.04065e+06	2.96117e+06
319	184.98	78.9583	185.993	C3H7O7P	[M-H]-	3-Phospho-D-glyceric acid	Others	Saccharides	820-11-1	1.53955e+06	1.99681e+06	1.62728e+06	1.49992e+06	1.53972e+06	1.86318e+06	968897	1.04014e+06	969361	1.31908e+06	1.26521e+06	1.17618e+06
320	343.12	89.03	344.132	C12H24O11	[M-H]-	Maltitol	Others	Saccharides	585-88-6	1.8398e+06	1.89361e+06	1.7511e+06	455116	393163	649037	1.33434e+06	1.43737e+06	1.66711e+06	409890	715246	777104
321	448.197	286.146	447.189	C23H29NO8	[M+H]+	3'-Glucosyl-6,7-dihydroxy-N-methyl-benzyltetrahydroisoquinoline	Alkaloids	Isoquinoline alkaloids	-	169540	188964	86173.8	208755	172042	258925	335060	351594	322062	623199	116986	162624
322	479.155	163.039	478.147	C23H26O11	[M+H]+	Desrhamnosylacteoside*	Phenolic acids	Phenolic acids	-	3.13046e+06	5.94519e+06	4.30259e+06	0	0	0	223515	2.0333e+06	4.13761e+06	6.02578e+06	133617	5.71063e+06
323	203.15	70.0653	202.143	C8H18N4O2	[M+H]+	NG,NG-Dimethyl-L-arginine*	Amino acids and derivatives	Amino acids and derivatives	30315-93-6	212328	351576	202946	374620	396765	397184	222386	196414	226673	415789	578947	351562
324	173.009	71.0341	174.016	C6H6O6	[M-H]-	Dehydroascorbic acid	Others	Vitamin	490-83-5	130339	133045	110682	27456.4	30262.4	23028.8	234773	127780	98113.1	15911	19916.6	15990
325	198.092	183.069	197.084	C13H11NO	[M+H]+	1-Cinnamoylpyrrole*	Alkaloids	Pyrrole alkaloids	252248-89-8	180433	190518	168189	83521.6	94285	89330.7	152917	130492	145107	24009.4	77254.5	56977.7
326	198.091	183.068	197.084	C13H11NO	[M+H]+	3-Methyl-9H-carbazol-2-ol*	Alkaloids	Plumerane	24224-30-4	180433	190518	168189	83521.6	94285	89330.7	152917	130492	145107	24009.4	77254.5	56977.7
327	507.17	179.05	508.179	C21H32O14	[M-H]-	6'-O-Glucosylaucubin	Terpenoids	Sesquiterpenoids	-	143271	205359	189660	125998	129254	110553	38892.5	60941.7	56505.8	31800.9	52056.5	54510.4
328	179.06	59.01	180.063	C6H12O6	[M-H]-	D-Fructose*	Others	Saccharides	57-48-7	2.33414e+06	2.64115e+06	2.58055e+06	318164	1.35313e+06	314577	1.53337e+06	1.68433e+06	2.46073e+06	306321	1.07112e+06	127840
329	441.18	147.09	440.173	C19H28N4O6S1	[M+H]+	Met-Tyr-Gln	Amino acids and derivatives	Amino acids and derivatives	-	7597.72	6670	11670	1.53231e+06	1.2173e+06	1.30957e+06	16433.7	9750.09	6586.99	726535	170832	217291
330	120.066	74.0601	119.058	C4H9NO3	[M+H]+	L-Homoserine*	Amino acids and derivatives	Amino acids and derivatives	672-15-1	540005	547246	638262	820998	884992	661729	757223	440032	526554	1.04441e+06	1.10199e+06	1.22991e+06
331	133.01	71.01	134.022	C4H6O5	[M-H]-	L-Malic acid*	Organic acids	Organic acids	97-67-6	1.31175e+06	1.27153e+06	1.21508e+06	707459	631623	666379	1.07772e+06	1.65198e+06	1.39585e+06	168335	442159	382606
332	389.109	119.034	390.116	C16H22O11	[M-H]-	Deacetylasperulosidic acid	Terpenoids	Monoterpenoids	14259-55-3	31238.3	10805.3	28200.9	3832.36	7250.73	6830.82	125073	50560.4	70495.1	14397.9	11411.6	10676.8
333	304.15	185.093	303.143	C12H21N3O6	[M+H]+	Nicotianamine	Alkaloids	Alkaloids	34441-14-0	3.28984e+06	3.34747e+06	4.26434e+06	1.53372e+06	2.96179e+06	2.78126e+06	4.16984e+06	1.78911e+06	1.90752e+06	8.7532e+06	2.04024e+07	2.03557e+07
334	147.113	84.0808	146.106	C6H14N2O2	[M+H]+	L-Lysine	Amino acids and derivatives	Amino acids and derivatives	56-87-1	50683.2	105747	97572.8	141381	560260	492797	255778	25759.8	27047.2	1.21213e+06	2.57748e+06	2.87915e+06
335	312.13	180.088	311.123	C12H17N5O5	[M+H]+	2-(Dimethylamino)guanosine*	Nucleotides and derivatives	Nucleotides and derivatives	2140-67-2	982833	1.31667e+06	1.97063e+06	522025	559025	901142	2.38068e+06	946714	996300	833533	219201	288473
336	651.23	175.04	652.237	C31H40O15	[M-H]-	Cistanoside D*	Phenolic acids	Phenolic acids	94492-21-4	293225	307871	439641	1.08624e+06	1.03683e+06	745766	1.09241e+06	676830	938423	1.59121e+06	1.2592e+06	2.40594e+06
337	371.102	209.048	370.126	C17H22O9	[M+H]+	Sinapaldehyde-4-O-Glucoside	Phenolic acids	Phenolic acids	154461-65-1	636140	453812	499234	843021	543639	791459	745511	471791	667228	423960	526544	375694
338	568.34	184.073	567.332	C30H50NO7P	[M+H]+	LysoPC 22:6	Lipids	LPC	-	5507.06	3704.7	1293.96	632820	527341	485480	6014.69	4240.32	3096.32	136556	119155	72582.1
339	527.176	183.062	526.169	C24H30O13	[M+H]+	6-O-VeratroylCatalpol	Terpenoids	Monoterpenoids	56973-43-4	2.42575e+06	2.76263e+06	2.61355e+06	1.11785e+06	1.34273e+06	1.01193e+06	1.94957e+06	860510	1.14477e+06	1.49008e+06	1.41934e+06	2.13324e+06
340	269.088	137.046	268.081	C10H12N4O5	[M+H]+	Inosine	Nucleotides and derivatives	Nucleotides and derivatives	58-63-9	112420	24924.6	65259.4	188157	139954	270299	99984.4	113096	41680	332084	432502	263915
341	494.32	184.07	493.317	C24H48NO7P	[M+H]+	LysoPC 16:1(2n isomer)*	Lipids	LPC	-	380239	800673	823777	8.40331e+07	3.19739e+07	5.51851e+07	649699	487246	162633	3.87547e+07	8.8691e+06	6.77657e+06
342	639.193	477.159	640.2	C29H36O16	[M-H]-	Orobanchoside	Phenolic acids	Phenolic acids	-	115135	51680	46315.6	39168.7	14413.8	33160.8	45255.1	43235.4	31459.2	11670	5005	6358.19
343	325.09	119.05	326.1	C15H18O8	[M-H]-	Phenylpropionic acid-O-β-D-glucopyranoside	Phenolic acids	Phenolic acids	-	1.54791e+07	2.18113e+07	1.83314e+07	51017.7	34733.4	49343.6	1.38958e+07	9.19409e+06	1.25784e+07	147548	48012.8	75965.2
344	468.308	184.073	467.301	C22H46NO7P	[M+H]+	LysoPC 14:0	Lipids	LPC	20559-16-4	141414	191927	169708	341131	337861	476897	239608	113438	69084.6	131796	158147	81081
345	133.061	74.0237	132.054	C4H8N2O3	[M+H]+	L-Asparagine	Amino acids and derivatives	Amino acids and derivatives	70-47-3	27051.7	91861.2	83720.3	952788	868025	624233	119233	47127.9	51365.4	2.10141e+06	1.12373e+06	1.47469e+06
346	508.34	184.073	507.332	C25H50NO7P	[M+H]+	LysoPC 17:1	Lipids	LPC	-	161880	222960	271471	1.37587e+07	6.64698e+06	1.06906e+07	240885	153307	115365	3.66149e+06	301749	827876
347	132.1	86.1	131.095	C6H13NO2	[M+H]+	L-Leucine*	Amino acids and derivatives	Amino acids and derivatives	61-90-5	234367	243026	202461	113941	199970	139846	31252.6	203564	188750	126213	343536	306785
348	279.23	81.07	278.225	C18H30O2	[M+H]+	Octadeca-9,12,15-trienoic acid	Lipids	Free fatty acids	28290-79-1	94840.3	1.03555e+06	57074.8	72725.3	137598	83570.2	73657.3	110637	328067	50858.6	59168.1	160378
349	153.052	136.026	152.045	C4H4N6O	[M+H]+	8-Azaguanine	Nucleotides and derivatives	Nucleotides and derivatives	134-58-7	93072.3	340210	670495	115545	104912	169017	99243.2	156653	35529.7	101020	109523	63277.6
350	168.065	123.044	167.058	C8H9NO3	[M+H]+	4-Hydroxy-L-phenylglycine	Amino acids and derivatives	Amino acids and derivatives	32462-30-9	106079	73794.2	102334	54272.3	92501.7	62973.7	51701.3	124534	76274.9	15845	41444.8	57783.9
351	112.05	70.0284	111.043	C4H5N3O	[M+H]+	Isocytosine	Nucleotides and derivatives	Nucleotides and derivatives	108-53-2	89631.4	111393	118236	241879	148264	224265	120739	76748	83047.9	410033	396567	485794
352	207.066	135.044	208.074	C11H12O4	[M-H]-	Ethyl caffeate	Phenolic acids	Phenolic acids	102-37-4	7870.38	7848.58	10418.7	1920.83	66028.3	215177	9026.09	6615.83	3712.83	10432	88754.3	92050.4
353	170.154	152.144	169.147	C10H19NO	[M+H]+	2-Ethyl-2,6,6-trimethylpiperidin-4-one	Alkaloids	Piperidine alkaloids	133568-79-3	472826	765315	398022	256478	112041	130869	411382	1.64534e+06	837509	77826.3	156963	92813.9
354	182.081	91.0548	181.074	C9H11NO3	[M+H]+	N-(2-Hydroxy-4-methoxyphenyl)acetamide	Alkaloids	Phenolamine	58469-06-0	2.70758e+06	5.39474e+06	2.44366e+06	8.75912e+06	1.11724e+07	7.62623e+06	1.59118e+06	4.45284e+06	3.64234e+06	5.55391e+06	9.91622e+06	1.40623e+07
355	89.1073	72.0808	88.1	C4H12N2	[M+H]+	Putrescine	Alkaloids	Alkaloids	110-60-1	192672	243978	231323	263811	209114	176777	158942	153605	159502	176658	153045	203893
356	153.066	108.043	152.059	C7H8N2O2	[M+H]+	1-Methyl-6-Oxo-1,6-Dihydropyridine-3-Carboxamide	Alkaloids	Pyridine alkaloids	701-44-0	473204	915769	443081	786411	1.2125e+06	896570	90191.8	212882	194359	567066	2.10706e+06	451240
357	279.23	261.23	280.24	C18H32O2	[M-H]-	Ethyl hexadeca-10,13-dienoate	Others	Others	-	103932	86671.5	90305	144338	176097	164037	40992.4	138153	53821.1	246291	194087	132400
358	437.21	259.17	436.207	C19H28N6O6	[M+H]+	Phe-Arg-Asp	Amino acids and derivatives	Amino acids and derivatives	-	336608	361360	491209	47578.8	75879.1	89341.6	4.92717e+06	1.45972e+06	219518	51568.5	18443.7	26690.6
359	639.12	287.05	638.112	C27H26O18	[M+H]+	Luteolin-7-O-glucuronide-(2→1)-glucuronide	Flavonoids	Flavones	-	7.99326e+06	8.35722e+06	2.0651e+07	51680	63122.4	57766.6	4.06976e+06	3.07827e+07	5.1567e+07	290300	159725	145173
360	477.1	301.07	476.096	C22H20O12	[M+H]+	Diosmetin-7-O-glucuronide	Flavonoids	Flavones	35110-20-4	1.10373e+06	889764	2.46343e+06	3870.65	7234.78	301650	2.972e+06	2.35792e+06	3.97047e+06	15854.3	4744.36	1707.96
361	339.072	177.019	340.079	C15H16O9	[M-H]-	Esculin (6,7-Dihydroxycoumarin-6-O-glucoside)*	Lignans and Coumarins	Coumarins	531-75-9	248308	197426	363098	0	0	0	841162	662347	850678	1199.09	817.735	758.646
362	487.35	487.35	488.35	C30H48O5	[M-H]-	2,3,6-Trihydroxyurs-12-en-28-oic acid (Madasiatic acid)*	Terpenoids	Triterpene	26532-66-1	2.47752e+06	836760	1.28943e+06	604533	746964	1.88563e+06	497893	4.11825e+06	461543	508974	594778	871617
363	205.16	189.13	206.167	C14H22O	[M-H]-	2,4-Di-Tert-Butylphenol*	Phenolic acids	Phenolic acids	96-76-4	15533.4	15891	22312.6	22239.3	11624.8	26157.8	17778.7	19465.3	22568.5	23023.1	17675	19427
364	439.36	109.1	438.35	C30H46O2	[M+H]+	13,28-Epoxy-11-ursen-3-one (Momordicinin)	Terpenoids	Triterpene	128529-78-2	95761	27119.7	26151.1	2.03251e+06	1.32258e+06	1.12795e+06	21447.9	81661.9	16527.7	2.02378e+06	896980	903344
365	292.12	147.04	291.107	C10H17N3O7	[M+H]+	Ala-Asp-Ser	Amino acids and derivatives	Amino acids and derivatives	-	1.81867e+06	1.38336e+07	8.85335e+06	6.74908e+06	9.38899e+06	6.4055e+06	186015	99342.4	101155	214538	566137	565923
366	138.019	108.023	139.027	C6H5NO3	[M-H]-	3-Nitrophenol	Phenolic acids	Phenolic acids	554-84-7	105794	79704.2	100373	43968.5	33877.4	22899	294403	274689	219956	49675.3	103082	102619
367	165.055	91.0526	164.047	C9H8O3	[M+H]+	Caffeic aldehyde	Phenolic acids	Phenolic acids	141632-15-7	3.10708e+06	3.21301e+06	3.8599e+06	5.31563e+06	3.06996e+06	3.50517e+06	3.55257e+06	3.27828e+06	3.97808e+06	3.19227e+06	2.1251e+06	1.86546e+06
368	162.076	98.0601	161.069	C6H11NO4	[M+H]+	DL-2-Aminoadipic acid*	Alkaloids	Alkaloids	542-32-5	1.66839e+06	1.67465e+06	1.53966e+06	4.39338e+06	5.67357e+06	3.29704e+06	1.77662e+06	324483	535649	5.02101e+06	3.72561e+06	3.70032e+06
369	112.05	95.0239	111.043	C4H5N3O	[M+H]+	Cytosine	Nucleotides and derivatives	Nucleotides and derivatives	71-30-7	242729	345078	324212	361416	461743	443919	291872	292587	364972	316274	616305	234808
370	548.371	184.073	547.364	C28H54NO7P	[M+H]+	LysoPC 20:2(2n isomer)*	Lipids	LPC	-	32171.1	51388.9	42640.4	1.21476e+07	5.87122e+06	7.26361e+06	30792.9	12484.4	7175.88	4.37477e+06	523645	398968
371	480.308	339.289	479.301	C23H46NO7P	[M+H]+	LysoPE 18:1(2n isomer)*	Lipids	LPE	-	276462	513451	564658	3.14297e+07	1.78032e+07	2.18851e+07	386680	241869	158571	7.09923e+06	2.83185e+06	2.76639e+06
372	239.238	223.242	240.245	C16H32O	[M-H]-	Palmitaldehyde	Others	Aldehyde compounds	629-80-1	1.55714e+07	1.56782e+07	1.70385e+07	16095855	1.61886e+07	1.73547e+07	1.76832e+07	1.8685e+07	1.72331e+07	1.41893e+07	1.93345e+07	2.23502e+07
373	361.11	169.05	362.121	C15H22O10	[M-H]-	Monomelittoside	Terpenoids	Monoterpenoids	20633-72-1	8.17169e+06	7.86046e+06	8.31486e+06	4.49224e+06	3.57544e+06	4.12155e+06	6.31565e+06	4.82533e+06	4.7176e+06	4.08547e+06	5.81084e+06	7.38216e+06
374	542.324	184.073	541.317	C28H48NO7P	[M+H]+	LysoPC 20:5	Lipids	LPC	162440-04-2	40963	13416.7	27317.9	7.19051e+07	9.7577e+06	1.82727e+07	34763.4	15218.4	8568.09	2.94927e+07	2.42191e+06	3.19677e+06
375	148.06	88.0393	147.053	C5H9NO4	[M+H]+	O-Acetylserine	Amino acids and derivatives	Amino acids and derivatives	5147-00-2	169420	186559	180340	258108	251398	257845	130658	126113	160551	260071	227970	197929
376	177.02	133.03	178.027	C9H6O4	[M-H]-	Esculetin (6,7-Dihydroxycoumarin)	Lignans and Coumarins	Coumarins	305-01-1	69911.5	69495.4	88779.1	57945.6	62956.7	153330	92642.5	42706.2	49213.6	105954	41873.3	52426.8
377	318.3	60.05	317.293	C18H39NO3	[M+H]+	4-Hydroxysphinganine; Phytosphingosine	Lipids	Sphingolipids	554-62-1	704356	639382	646424	1.06135e+06	856258	1.06933e+06	1.7872e+06	1.07651e+06	693706	1.03489e+06	608044	463279
378	145.014	57.0346	146.022	C5H6O5	[M-H]-	2-Methyl-3-oxosuccinic acid	Organic acids	Organic acids	-	1.58522e+06	1.51205e+06	1.58294e+06	2.4406e+06	2.32935e+06	1.85231e+06	404068	575535	383374	227184	198825	183970
379	327.14	165.09	328.152	C16H24O7	[M-H]-	3-Hydroxy-4-isopropylbenzylalcohol-3-O-glucoside	Phenolic acids	Phenolic acids	-	329418	164591	279513	175953	165015	174956	813142	951419	571967	216480	94377.6	80009.7
380	295.129	120.082	294.122	C14H18N2O5	[M+H]+	Glu-Phe	Amino acids and derivatives	Amino acids and derivatives	20556-22-3	10287.8	22433.4	11402.5	227635	151421	255667	29116.7	34677	19487	75749.3	90014.7	80631.4
381	506.324	365.305	505.317	C25H48NO7P	[M+H]+	LysoPE 20:2(2n isomer)	Lipids	LPE	-	24966.9	60732.4	32696.7	1.871e+06	1.43495e+06	1.9292e+06	45644.2	44342.5	30477.1	640394	170885	125246
382	440.28	299.26	439.27	C20H42NO7P	[M+H]+	LysoPE 15:0(2n isomer)*	Lipids	LPE	-	14623.1	23246.2	15373	4.41105e+06	4.91259e+06	6.43165e+06	55819.9	26122.4	33701.6	639564	552923	431452
383	461.17	135.04	462.174	C20H30O12	[M-H]-	Decaffeoylverbascoside	Phenolic acids	Phenolic acids	-	1.39338e+06	815437	1.26857e+06	2.41478e+06	1.51143e+06	2.30571e+06	3.0223e+06	1.76985e+06	3.63308e+06	680301	835666	763952
384	387.18	137.06	386.173	C22H26O6	[M+H]+	epieudesmin	Lignans and Coumarins	Lignans	-	96065.8	90180.7	131014	125414	123622	279445	1.30946e+06	287046	202004	175764	36531.5	84320.7
385	361.079	211.029	362.085	C14H18O11	[M-H]-	7-O-Galloyl-D-sedoheptulose	Phenolic acids	Phenolic acids	-	22658.8	23030.8	31127	2501.38	2195	9170.21	20147.5	20134.8	22289.2	1980.77	3785.1	1789.42
386	153.127	107.085	152.12	C10H16O	[M+H]+	Perillyl alcohol	Terpenoids	Monoterpenoids	57717-97-2	1.17571e+06	897803	1.09444e+06	0	0	0	1.01206e+06	713740	856858	487837	268988	115376
387	321.14	178.05	320.133	C11H20N4O7	[M+H]+	Asn-Ser-Thr	Amino acids and derivatives	Amino acids and derivatives	-	8.76582e+06	9.81313e+06	2.63786e+07	866924	613708	668215	1.46365e+07	2.55384e+07	1.74228e+07	197121	402566	331322
388	449.11	287.06	448.101	C21H20O11	[M+H]+	Luteolin-7-O-glucoside (Cynaroside)*	Flavonoids	Flavones	5373-11-5	8.09167e+06	3.94389e+06	2.08237e+07	225652	123465	94972.2	3.20385e+07	4.82653e+06	1.12629e+07	66656	151719	57121.1
389	474.262	333.242	473.254	C23H40NO7P	[M+H]+	LysoPE 18:4	Lipids	LPE	-	6275.05	4557.5	4221.08	146575	61819.8	125718	58986.4	13145.8	9260.72	208465	36595.8	20226.9
390	487.343	469.333	488.35	C30H48O5	[M-H]-	3,19,23-Trihydroxyurs-12-en-28-oic acid (Rutundic acid)	Terpenoids	Triterpene	20137-37-5	12786.5	4153.62	9033.77	57801.1	68237.6	99697.3	10120.2	54036.1	19702.8	13650.3	29748	41463.2
391	177.055	121.065	176.047	C10H8O3	[M+H]+	7-Methoxycoumarin	Lignans and Coumarins	Coumarins	531-59-9	29394.2	137974	30024.2	199196	199530	171764	29318.6	49562.6	81283.2	185068	97855.6	104289
392	363.13	183.07	364.137	C15H24O10	[M-H]-	Dihydrocatalpol	Terpenoids	Terpene	6736-86-3	847412	845127	1.15876e+06	1.52656e+06	1.59111e+06	2.16147e+06	208545	67380.4	104467	683165	944667	822603
393	179.056	59.0139	180.063	C6H12O6	[M-H]-	D-Glucose*	Others	Saccharides	50-99-7	1.84961e+06	2.20752e+06	2.24721e+06	526851	1.34221e+06	1.37404e+06	1.50301e+06	1.73104e+06	2.06098e+06	244382	471437	436886
394	268.104	152.057	267.097	C10H13N5O4	[M+H]+	2'-Deoxyguanosine	Nucleotides and derivatives	Nucleotides and derivatives	961-07-9	67223.7	98867.6	75516.5	237210	191930	306191	923321	85578.3	64824.8	138127	160356	170345
395	156.077	110.071	155.07	C6H9N3O2	[M+H]+	L-Histidine	Amino acids and derivatives	Amino acids and derivatives	71-00-1	388278	505278	436182	234720	501963	225201	539505	598134	540380	114617	3.96872e+06	6.04311e+06
396	639.192	331.081	638.185	C29H34O16	[M+H]+	Tricin-7-O-rutinoside*	Flavonoids	Flavones	-	745016	539613	478210	91700	23097.1	47616.9	455032	460750	752791	60249	15292.1	8340
397	501.16	355.1	500.153	C22H28O13	[M+H]+	3-O-caffeoyl quininyl rhamnoside	Others	Others	-	192714	116131	101224	180438	124821	170981	142092	198982	228682	110958	152309	154744
398	166.09	120.08	165.079	C9H11NO2	[M+H]+	L-Phenylalanine	Amino acids and derivatives	Amino acids and derivatives	63-91-2	1.31211e+06	1.94066e+06	1.44238e+06	2.69504e+06	4.25799e+06	3.38918e+06	1.93513e+06	2.81868e+06	2.20102e+06	3.15329e+06	9.95702e+06	1.30489e+07
399	403.139	373.096	402.132	C21H22O8	[M+H]+	Nobiletin (5,6,7,8,3',4'-Hexamethoxyflavone)	Flavonoids	Flavones	478-01-3	19692.4	22393.8	26626.1	506847	117213	110920	93616.2	201599	349191	30190.9	54873	32288.5
400	482.324	184.073	481.317	C23H48NO7P	[M+H]+	LysoPC 15:0*	Lipids	LPC	108273-89-8	154663	164509	134259	235560	395040	427446	238721	244315	107523	199039	304745	164297
401	253.22	235.21	254.225	C16H30O2	[M-H]-	Palmitoleic Acid	Lipids	Free fatty acids	373-49-9	7927.75	11549.4	17681.7	35769.5	29718.4	32015	17675.8	20734.8	19866.3	37945	41965.4	34883.2
402	142.097	124.087	141.09	C6H11N3O	[M+H]+	Histidinol	Alkaloids	Alkaloids	501-28-0	8.91267e+06	7.8478e+06	1.08599e+07	1.37623e+07	1.2293e+07	1.26368e+07	9.73013e+06	8.9706e+06	1.23866e+07	1.18046e+07	1.25011e+07	9.73355e+06
403	137.02	93.03	138.032	C7H6O3	[M-H]-	2,5-Dihydroxybenzaldehyde*	Others	Aldehyde compounds	1194-98-5	1.71162e+06	1.4115e+06	1.88093e+06	231038	276028	218108	3.10856e+06	5.27519e+06	5.99186e+06	250844	133418	99239.3
404	322.12	293.12	321.117	C11H19N3O8	[M+H]+	Ser-Ser-Glu	Amino acids and derivatives	Amino acids and derivatives	-	468136	661574	1.14675e+06	329368	200661	364800	1.82728e+06	1.69296e+06	1.13672e+06	136844	124583	198098
405	305.15	276.12	304.138	C11H20N4O6	[M+H]+	Thr-Gln-Gly	Amino acids and derivatives	Amino acids and derivatives	-	4.50281e+06	6.57469e+06	1.07123e+07	3.56017e+06	2.74056e+06	3.83842e+06	1.13717e+07	1.59943e+07	1.00486e+07	1.24588e+06	1.99415e+06	3.78175e+06
406	509.187	179.056	510.195	C21H34O14	[M-H]-	Rehmannioside C	Terpenoids	Monoterpenoids	81720-07-2	59306.2	73387.4	123405	665095	382662	715796	55905.1	31068.7	63180.4	408559	1.45697e+06	2.31215e+06
407	191.103	128.071	190.095	C7H14N2O4	[M+H]+	2,6-Diaminooimelic acid	Organic acids	Organic acids	583-93-7	83769.7	125092	105838	799181	708195	789637	177020	150717	92036.7	707151	494266	311884
408	331.081	315.05	330.074	C17H14O7	[M+H]+	Tricin (5,7,4'-Trihydroxy-3',5'-dimethoxyflavone)	Flavonoids	Flavones	520-32-1	11132.6	8439.04	7428.83	4820.42	21998.6	7791.24	143756	8565.83	1644.07	21580.2	4659.41	4190.69
409	355.119	340.095	356.126	C20H20O6	[M-H]-	Piperitol	Lignans and Coumarins	Lignans	52151-92-5	38120.8	30384.8	109882	20917.6	7619.76	20715.5	18849	12953.2	1661.05	7929.26	977.087	2075.54
410	256.082	124.039	256.082	C11H14NO6+	[M]+	Nicotinate D-ribonucleoside	Others	Vitamin	17720-18-2	7.68178e+06	5.95096e+06	7.36382e+06	1.26848e+07	1.42992e+07	1.30292e+07	1.10805e+07	1.01773e+07	9.47637e+06	1.0079e+07	6.42562e+06	5.92182e+06
411	152.057	135.03	151.049	C5H5N5O	[M+H]+	Guanine	Nucleotides and derivatives	Nucleotides and derivatives	73-40-5	1.35045e+06	4.31313e+06	6.925e+06	307539	462611	415947	404208	1.71541e+06	362659	148633	229844	80227.5
412	405.18	183.1	346.163	C16H26O8	[M+CH3COOH-H]-	Glucosyl 6-Hydroxy-2,6-Dimethyl-2E,7-Octadienoate	Others	Others	-	26416.4	60201.2	77198.7	83646.4	85323.3	58514.2	32071.4	21675	49716.2	37686.7	97808.3	83001.2
413	279.101	133.032	278.094	C10H18N2O5S	[M+H]+	γ-glutamylmethionine	Amino acids and derivatives	Amino acids and derivatives	17663-87-5	62476.4	56494.4	74054	304210	308688	349315	28967	69844.7	48650.7	69922.2	154901	177048
414	293.25	95.09	292.24	C19H32O2	[M+H]+	Methyl linolenate	Lipids	Free fatty acids	301-00-8	60949.6	44443.3	66891.7	118827	149405	156094	78017.1	45944.7	25964.3	133328	83226.4	53571.4
415	131.129	114.103	130.122	C5H14N4	[M+H]+	Agmatine	Alkaloids	Alkaloids	306-60-5	24699.8	15341.8	16833.7	24321.1	18974.4	14813.3	15861.3	26592.9	26796.8	18356	13046.1	17234.1
416	259.02	96.97	260.03	C6H13O9P	[M-H]-	D-Glucose 6-phosphate*	Others	Saccharides	56-73-5	5.31252e+06	5.53222e+06	7.5485e+06	4.50049e+06	4.75745e+06	7.91489e+06	1.07119e+07	2.1216e+06	4.20948e+06	2.26017e+07	1.52792e+07	1.52751e+07
417	471.348	471.349	472.355	C30H48O4	[M-H]-	23-hydroxyursolic acid*	Terpenoids	Triterpene	94414-19-4	1.03212e+07	2.89317e+06	3.28512e+06	9.07928e+06	8.27948e+06	1.17371e+07	2.82419e+06	1.7519e+07	2.07591e+06	8.7428e+06	2.36049e+06	4.02201e+06
418	156.135	58.0645	155.131	C9H17NO	[M+H]+	Triacetonamine	Alkaloids	Piperidine alkaloids	826-36-8	22561.5	56224.2	52367.6	93067	45922.9	61243.8	37568.5	33177.1	16230.9	51004.3	7728.09	44947.1
419	166.053	102.055	165.046	C5H11NO3S	[M+H]+	L-Methionine Sulfoxide	Amino acids and derivatives	Amino acids and derivatives	3226-65-1	1.08692e+06	1.02977e+06	997818	1.5225e+06	1.48898e+06	1.64823e+06	1.18299e+06	673925	1.18945e+06	1.39696e+06	1.13545e+06	1.11246e+06
420	147.04	91.06	146.037	C9H6O2	[M+H]+	Coumarin	Lignans and Coumarins	Coumarins	91-64-5	624088	502681	555705	1.20303e+06	1.52817e+06	1.31084e+06	3.84976e+06	2.26793e+06	2.51047e+06	706342	635212	397166
421	271.06	153.02	270.053	C15H10O5	[M+H]+	Apigenin; 4',5,7-Trihydroxyflavone	Flavonoids	Flavones	520-36-5	345969	738373	454368	16275.6	13456	21511	5.65626e+06	489365	166360	13006.5	5068	23330.2
422	355.1	192.04	354.095	C16H18O9	[M+H]+	3,4,5-trihydroxy-5-[4-(prop-2-enoyloxymethyl)phenoxy]oxane-2-carboxylic acid	Phenolic acids	Phenolic acids	-	284643	136899	206086	457472	408914	954806	416300	155343	325560	528154	278815	515395
423	552.33	253.22	553.338	C26H52NO9P	[M-H]-	1-(2,3-dihydroxypropoxy)-3-(((2-(dimethylamino)ethoxy)(hydroxy)phosphoryl)oxy)propan-2-yl (E)-hexadec-9-enoate	Others	Others	-	6073.18	13637.9	20207.2	1.32609e+06	716383	1.08862e+06	14039	11598.8	5601.42	555466	185265	164790
424	145.133	86.0961	144.126	C7H16N2O	[M+H]+	N-Acetylcadaverine	Alkaloids	Alkaloids	32343-73-0	98361.1	107717	133048	158465	115275	174016	144790	29662.3	158132	162439	120564	126441
425	213.017	96.9696	214.024	C5H11O7P	[M-H]-	2-Deoxyribose-1-phosphate	Nucleotides and derivatives	Nucleotides and derivatives	17210-42-3	643462	693576	566713	1.25993e+06	851201	1.91176e+06	681548	301762	214749	1.16569e+06	812174	905406
426	153.019	109.029	154.027	C7H6O4	[M-H]-	3,4-Dihydroxybenzoic acid (Protocatechuic acid)*	Phenolic acids	Phenolic acids	99-50-3	143900	162205	214904	177368	325938	214940	620791	508260	186429	222883	145719	119296
427	163.04	107.05	162.032	C9H6O3	[M+H]+	7-Hydroxy-4-chromone	Others	Chromone	59887-89-7	1.43372e+07	1.15718e+07	1.70281e+07	1.41903e+07	1.14595e+07	1.16747e+07	1.23918e+07	1.00209e+07	1.25926e+07	1.19057e+07	8.61081e+06	1.08236e+07
428	177.06	117.04	178.063	C10H10O3	[M-H]-	3,4-methylenedioxy cinnamyl alcohol	Others	Alcohol compounds	58095-76-4	28085.8	38398	33380.6	768091	1.68629e+06	1.67272e+06	40868.1	46499.9	58674.4	507132	2.92045e+06	1.21128e+06
429	132.102	86.0964	131.095	C6H13NO2	[M+H]+	L-Allo-isoleucine	Amino acids and derivatives	Amino acids and derivatives	1509-34-8	53064.6	64232	55367.3	77882.4	166789	106436	68721.7	60783.4	71471.2	73229.8	374970	499075
430	193.133	105.033	192.126	C11H16N2O	[M+H]+	N-(4-Aminobutyl)benzamide	Alkaloids	Alkaloids	5692-23-9	170263	95961.1	155394	151946	152090	463888	189680	154987	175850	221604	130140	150490
431	653.135	301.071	652.128	C28H28O18	[M+H]+	Chrysoeriol-7-O-(2''-O-glucuronyl)glucuronide	Flavonoids	Flavones	-	7.19358e+06	4.20491e+06	1.1399e+07	59219.4	103983	35010	1.27359e+07	1.56342e+07	3.16467e+07	148613	72265.8	58052.5
432	345.08	139.04	346.09	C14H18O10	[M-H]-	1-O-(3,4-Dihydroxy-5-methoxy-benzoyl)-glucoside	Phenolic acids	Phenolic acids	-	588089	548686	984625	379650	553479	329971	2.03532e+06	231458	377292	455725	170084	162771
433	325.09	163.04	326.1	C15H18O8	[M-H]-	p-Coumaric acid-4-O-glucoside*	Phenolic acids	Phenolic acids	117405-48-8	1.62608e+07	2.37382e+07	1.84295e+07	78352.5	43522.1	56455.1	1.62543e+07	1.10892e+07	1.3945e+07	193591	58318.1	124007
434	536.371	184.073	535.364	C27H54NO7P	[M+H]+	LysoPC 19:1	Lipids	LPC	-	40832.7	25341.5	31299.8	5.39715e+06	3.93562e+06	4.13588e+06	23463.4	21721.4	7561.62	1.15045e+06	624538	391743
435	546.36	184.07	545.348	C28H52NO7P	[M+H]+	LysoPC 20:3	Lipids	LPC	1199257-41-4	89182.8	59355	80206.9	6.87409e+07	1.56081e+07	3.97958e+07	50022.4	34738.9	9542.22	1.48023e+07	2.68399e+06	2.14781e+06
436	357.12	195.07	358.126	C16H22O9	[M-H]-	4-Hydroxyphenyl 6-O-(2-Methyl-3-Hydroxypropionyl)-Beta-D-Galactopyranoside	Phenolic acids	Phenolic acids	-	185375	154102	215296	98402	164888	234501	1.11675e+06	405114	553939	122025	143549	79448.8
437	611.16	371.08	612.169	C27H32O16	[M-H]-	Eriodictyol-8-C-glucoside-4'-O-glucoside	Flavonoids	Flavanones	-	38381.5	64539.3	76764.3	3818.28	6670	2436.43	152863	39522	69744.1	5682.17	4209.81	1679.72
438	284.1	152.06	283.092	C10H13N5O5	[M+H]+	Crotonoside; 2-Hydroxyadenosine	Nucleotides and derivatives	Nucleotides and derivatives	1818-71-9	7.91937e+06	4.29822e+07	1.48843e+07	1.45026e+07	3.31035e+07	2.29363e+07	1.45739e+07	1.25053e+07	8.42003e+06	1.2902e+07	5.67846e+07	8.91825e+06
439	354.15	154.09	353.141	C16H23N3O4S1	[M+H]+	Met-Gly-Phe	Amino acids and derivatives	Amino acids and derivatives	-	2.06681e+07	4.29333e+07	4.62725e+07	5.43631e+06	1.0484e+07	1.82459e+07	2.25036e+07	2.21431e+07	2.24546e+07	8.08782e+06	1.25999e+07	8.61557e+06
440	130.065	103.055	129.058	C9H7N	[M+H]+	Isoquinoline	Alkaloids	Isoquinoline alkaloids	119-65-3	191100	150464	71641.4	733697	1.1939e+06	598135	255938	220940	229860	413223	3.24316e+06	3.60166e+06
441	157.16	157.16	158.167	C10H22O	[M-H]-	2-Decanol*	Others	Alcohol compounds	1120-06-5	2.13761e+06	2.06542e+06	1.589e+06	1.05883e+06	1.03671e+06	1.21971e+06	1.57299e+06	1.77174e+06	2.37651e+06	803606	1.23811e+06	1.5855e+06
442	611.17	449.11	610.153	C27H30O16	[M+H]+	Isoorientin-7-O-glucoside*	Flavonoids	Flavones	-	80743.6	45374.6	111851	17672.4	20005	54059	190951	103051	91700	25005	11670	20005
443	478.29	337.27	477.286	C23H44NO7P	[M+H]+	LysoPE 18:2	Lipids	LPE	-	48209.8	51695.7	47538.4	612173	416371	565633	29428.6	35285.3	16894.8	103030	85478.2	68736.8
444	267.07	59.01	268.079	C9H16O9	[M-H]-	Keto-Deoxy-Nonulonic acid	Organic acids	Organic acids	153666-19-4	243742	195781	260685	257480	141285	327749	669500	871517	878816	519962	377762	313894
445	277.216	93.0699	276.209	C18H28O2	[M+H]+	9,12-Octadecadien-6-Ynoic Acid	Lipids	Free fatty acids	61481-29-6	24767	57274.6	22967.6	48069.6	54833.7	58359.3	20999.7	13398	12635.1	44797.6	55382.1	25849.3
446	203.143	129.069	202.136	C14H18O	[M+H]+	2-Pentyl-3-phenyl-2-propenal	Others	Aldehyde compounds	122-40-7	81953.4	72971.2	96198	72013.1	72098.1	94300	64931.4	123550	104208	99412.5	93138.4	116848
447	503.34	421.31	504.345	C30H48O6	[M-H]-	2,3,19,23-Tetrahydroxyurs-12-en-28-oic acid	Terpenoids	Triterpene	-	7082.31	4793.28	20305.9	4192.11	3335.58	9906.27	14047.9	15048.9	8508.68	6109.84	6518.94	9548.49
448	651.23	175.04	652.237	C31H40O15	[M-H]-	3-hydroxy-4-methoxy-β-phenylethoxy-O-α-L-rhamnopyranosyl-(1→3)-4-O-feruloyl(trans)-β-D-glucopyranoside*	Phenolic acids	Phenolic acids	-	258052	301403	442057	587826	555853	537889	887554	643764	720878	1.20456e+06	1.18495e+06	1.97742e+06
449	329.09	167.03	330.095	C14H18O9	[M-H]-	Woodorien	Others	Saccharides	155112-92-8	473640	223253	646923	10005	11670	2483.47	6987.79	13865.3	21675	1989.3	4255.25	3419.9
450	144.102	84.0813	143.095	C7H13NO2	[M+H]+	1-Methylpiperidine-2-carboxylic acid	Organic acids	Organic acids	7730-87-2	273577	259954	297636	719097	644084	1.4241e+06	516403	449995	356353	349757	120619	116412
451	385.129	250	384.122	C14H20N6O5S	[M+H]+	S-(5'-Adenosy)-L-homocysteine	Amino acids and derivatives	Amino acids and derivatives	979-92-0	79601.1	359296	121096	879865	1.00331e+06	878792	130623	91841.6	66214	768917	827357	804577
452	397.21	203.05	396.201	C18H28N4O6	[M+H]+	Lys-Ser-Tyr	Amino acids and derivatives	Amino acids and derivatives	-	229386	199334	261986	5.60238e+06	4.65215e+06	4.32077e+06	298415	215189	336226	1.12062e+06	325179	338883
453	325.09	163.04	324.084	C15H16O8	[M+H]+	Skimmin (7-Hydroxycoumarin-7-O-glucoside)	Lignans and Coumarins	Coumarins	93-39-0	7.13153e+06	1.43418e+07	8.03106e+06	1.39998e+07	3.61878e+07	1.75419e+07	8.7702e+06	1.29132e+07	4.02974e+06	2.16887e+07	2.07883e+07	5.7384e+06
454	665.21	485.15	666.222	C24H42O21	[M-H]-	Nystose	Others	Saccharides	13133-07-8	1.13961e+06	1.39946e+06	2.3694e+06	6.53868e+06	1.12692e+07	9.93958e+06	1.82765e+06	2.60864e+06	3.91589e+06	1.28062e+07	1.93745e+07	2.73342e+07
455	189.135	144.102	188.127	C7H16N4O2	[M+H]+	Homoarginine	Amino acids and derivatives	Amino acids and derivatives	156-86-5	85252.3	101171	51506.6	239922	233591	247272	56512.9	91436	22999.1	175331	900863	1.159e+06
456	454.293	313.274	453.286	C21H44NO7P	[M+H]+	LysoPE 16:0(2n isomer)	Lipids	LPE	-	141441	161713	139950	4.55263e+06	2.52635e+06	2.84028e+06	220936	174937	198691	1.16002e+06	657898	417956
457	332.075	136.062	331.068	C10H14N5O6P	[M+H]+	2'-Deoxyadenosine-5'-monophosphate	Nucleotides and derivatives	Nucleotides and derivatives	653-63-4	3.78262e+06	3.81592e+06	3.22408e+06	3.25883e+06	2.60711e+06	3.27273e+06	1.31581e+06	2.219e+06	1.6999e+06	966600	899739	1.1391e+06
458	532.34	184.073	531.332	C27H50NO7P	[M+H]+	LysoPC 19:3	Lipids	LPC	-	1036.8	811.646	1043.4	149118	61700.1	110309	1958.64	1383.71	1568.28	34953.4	16699.5	7129.17
459	639.19	459.15	640.2	C29H36O16	[M-H]-	Campneoside Ⅱ	Phenolic acids	Phenolic acids	-	526040	1.78564e+06	485473	474348	1.59372e+06	644168	159708	1.33216e+06	177693	532975	1.01817e+06	217109
460	133.065	77.0383	132.058	C9H8O	[M+H]+	1-Indanone	Others	Ketone compounds	83-33-0	214933	256315	122037	261280	217887	303524	335783	361869	306392	172963	167721	179823
461	137.046	110.035	136.038	C5H4N4O	[M+H]+	Allopurinol	Nucleotides and derivatives	Nucleotides and derivatives	315-30-0	426972	383466	326615	959771	612845	960559	244887	228175	255135	1.20941e+06	1.28083e+06	1.00414e+06
462	463.087	287.061	462.08	C21H18O12	[M+H]+	Luteolin-7-O-glucuronide*	Flavonoids	Flavones	29741-10-4	259998	407255	586267	3340	8340	65652.2	524483	763715	582928	3340	68070.4	6670
463	189.134	70.0652	188.127	C7H16N4O2	[M+H]+	N-Monomethyl-L-arginine*	Amino acids and derivatives	Amino acids and derivatives	17035-90-4	55003.4	133977	99083.9	390327	506486	507799	155384	79752.5	60028.7	337551	2.0286e+06	1.87418e+06
464	400.146	136.062	399.139	C15H21N5O8	[M+H]+	Ribosyladenosine	Nucleotides and derivatives	Nucleotides and derivatives	-	1.91478e+06	1.74119e+06	3.28225e+06	5.15162e+06	4.02974e+06	4.4518e+06	5.77562e+06	3.37315e+06	3.44801e+06	9.20769e+06	1.1457e+06	1.30622e+06
465	140.012	78.9591	141.019	C2H8NO4P	[M-H]-	O-Phosphorylethanolamine	Alkaloids	Alkaloids	1071-23-4	13912.5	31651.7	35022.3	56167.2	28635.9	40318.1	19805.8	8358.32	8223.7	70630.6	20522	27204.1
466	497.165	167.07	496.158	C23H28O12	[M+H]+	4'-Methoxycatalposide	Terpenoids	Monoterpenoids	-	30183.1	60020	33702.2	74373.1	82423.2	131429	36203.6	51680	10776.1	115790	164187	162583
467	217.083	199.072	218.09	C8H14N2O5	[M-H]-	5-L-Glutamyl-L-amino acid	Amino acids and derivatives	Amino acids and derivatives	5875-41-2	63944.8	60595.3	78238	36854.2	51091.5	46680	56072.5	77937.9	37861.8	40701.8	29707.4	25021.2
468	258.11	104.107	257.103	C8H20NO6P	[M+H]+	Choline Alfoscerate	Lipids	PC	28319-77-9	1.68945e+06	3.12018e+06	5.1528e+06	8.56268e+06	6.36209e+06	9.57385e+06	4.99223e+06	1.58579e+06	1.83448e+06	9.62192e+06	7.64896e+06	4.78681e+06
469	303.23	303.23	304.24	C20H32O2	[M-H]-	(3E,5E,8Z,11Z)-7,10,15-trimethylheptadeca-3,5,8,11-tetraenoic acid	Others	Others	-	84031.3	12738.3	110416	33296.6	28213.8	49063.4	81669.5	7574.76	9030.62	92001.4	66447.8	37918.2
470	639.194	161.027	640.2	C29H36O16	[M-H]-	plantainoside D*	Phenolic acids	Phenolic acids	147331-98-4	17659.4	126447	86159.4	22639.2	57060.4	42324.1	131137	52992.9	88533.4	52338.2	40341.6	14542.2
471	385.187	223.135	386.194	C19H30O8	[M-H]-	Roseoside	Others	Ketone compounds	54835-70-0	936956	1.56721e+06	2.39924e+06	75836.4	115182	440685	2.13171e+06	1.07314e+06	405536	56259.6	61685	32646.4
472	502.293	361.274	501.286	C25H44NO7P	[M+H]+	LysoPE 20:4*	Lipids	LPE	-	10845.7	18931.4	8521.59	2.73983e+06	1.63089e+06	2.2198e+06	9944.04	10645.7	7954.27	797375	183009	241501
473	291.102	145.035	290.094	C11H18N2O5S	[M+H]+	γ-L-Glutamyl-S-allyl-L-cysteine	Amino acids and derivatives	Amino acids and derivatives	-	123532	143108	124967	206352	222752	173424	16517.7	35965.4	36609.5	47140.5	37399.6	67127.9
474	469.33	407.33	470.34	C30H46O4	[M-H]-	3-Oxo-19-hydroxyurs-12-en-28-oic acid (Pomonic acid)	Terpenoids	Triterpene	13849-90-6	20713.5	8734.73	14496.2	112490	81308.3	114267	22859.1	53639.9	11494	163834	33542.9	35664
475	523.18	193.05	524.189	C25H32O12	[M-H]-	6-O-Feruloylajugol	Terpenoids	Monoterpenoids	-	93127.5	77291.9	111090	453017	587490	912882	131036	36918.6	40316.8	352938	1.46964e+06	1.59451e+06
476	322.107	130.05	321.099	C11H19N3O6S	[M+H]+	S-(Methyl)glutathione	Amino acids and derivatives	Amino acids and derivatives	2922-56-7	99411.7	132721	123670	159430	295826	299410	133240	118794	112906	840396	573759	671957
477	623.2	161.027	624.205	C29H36O15	[M-H]-	3,4-dihydroxy-β-phenylethoxy-O-α-L-rhamnopyranosyl(1→3)-6-O-caffeoyl(cis)-β-D-glucopyranoside	Phenolic acids	Phenolic acids	-	344955	433694	358248	381519	452500	391161	303973	216830	362883	269885	389947	329106
478	461.13	152.01	462.137	C19H26O13	[M-H]-	Protocatechuic acid 1-O-Rutinoside	Phenolic acids	Phenolic acids	-	14467	21160	47589.4	592769	467841	574673	0	0	0	46563.9	47988.5	40799.1
479	189.16	84.0803	188.153	C9H20N2O2	[M+H]+	Trimethyllysine	Amino acids and derivatives	Amino acids and derivatives	23284-33-5	1.89871e+06	2.47512e+06	734008	6.33649e+06	3.49711e+06	2.76974e+06	1.16815e+06	1.29226e+06	823918	2.20664e+06	1.30901e+06	303113
480	207.066	192.041	208.074	C11H12O4	[M-H]-	Sinapinaldehyde	Phenolic acids	Phenolic acids	4206-58-0	3049.14	4479.51	3069.16	70125.8	59803.9	90578.2	8340	6745.94	1463.16	46908.6	31893.7	53945.2
481	637.21	461.17	638.221	C30H38O15	[M-H]-	Leucosceptoside A*	Phenolic acids	Phenolic acids	83529-62-8	5.08739e+06	5.00619e+06	6.80532e+06	1.01896e+07	1.01298e+07	1.33616e+07	2.25206e+06	1.58341e+06	3.12413e+06	9.32161e+06	1.56545e+07	2.33128e+07
482	104.071	59.0145	103.063	C4H9NO2	[M+H]+	Methyl 3-aminopropanoate	Amino acids and derivatives	Amino acids and derivatives	4138-35-6	2.51894e+06	4.12986e+06	3.93187e+06	3.51372e+06	3.91359e+06	3.69639e+06	2.55679e+06	2.91786e+06	3.27184e+06	6.04311e+06	5.94599e+06	5383624
483	196.097	91.0546	195.089	C10H13NO3	[M+H]+	L-Tyrosine methyl ester	Amino acids and derivatives	Amino acids and derivatives	1080-06-4	102910	83768.2	113461	42012.1	53571	63042.4	190067	186103	158026	24294.6	29224.8	63590.1
484	153.019	109.029	154.027	C7H6O4	[M-H]-	2,4-Dihydroxybenzoic acid	Phenolic acids	Phenolic acids	89-86-1	162161	137514	211244	217674	256102	186650	634661	217693	144245	203505	121213	89021.5
485	373.11	193.05	374.121	C16H22O10	[M-H]-	Secologaoside	Others	Others	-	395090	142583	249698	613083	302211	881636	789811	4.6366e+06	3.30635e+06	1.19989e+06	841230	457836
486	301.22	301.22	302.225	C20H30O2	[M-H]-	Abietic acid	Terpenoids	Ditepenoids	514-10-3	47086.8	60338	45086.6	24420.5	47582.5	51561.4	61240.2	55851.1	51773.8	44465	53947.9	51427.6
487	106.05	70.0287	105.043	C3H7NO3	[M+H]+	L-Serine	Amino acids and derivatives	Amino acids and derivatives	56-45-1	11292.2	21603.6	24733.6	33626.3	28527.1	29331.4	72099	7923.78	14214.3	50290.1	43887.9	56114.4
488	366.177	204.124	365.17	C16H23N5O5	[M+H]+	Isopentenyladenine-7-N-glucoside	Nucleotides and derivatives	Nucleotides and derivatives	-	892694	966273	1.12548e+06	1.59873e+06	1.04548e+06	1.53994e+06	1.39167e+06	1.71932e+06	2.19721e+06	1.49099e+06	904819	935066
489	137.02	93.04	138.032	C7H6O3	[M-H]-	Protocatechualdehyde*	Others	Aldehyde compounds	139-85-5	2.24006e+06	2.2656e+06	2.60551e+06	334775	386334	302803	4.66877e+06	9.57328e+06	8.27063e+06	395882	309235	275415
490	279.23	279.24	280.24	C18H32O2	[M-H]-	(5Z,10E,14S)-14-hydroxy-2,6,10-trimethylpentadeca-5,10-dien-4-one	Others	Others	-	3.51977e+06	1.97932e+07	4.41796e+06	1.11664e+07	8.50258e+06	7.86096e+06	2.86922e+06	3.51345e+06	2.28133e+06	1.17448e+07	8.12593e+06	5.77021e+06
491	625.141	463.087	626.148	C27H30O17	[M-H]-	Myricetin-3-O-rutinoside	Flavonoids	Flavonols	-	1.22952e+06	1.06457e+06	1.33637e+06	1.41672e+06	1.29218e+06	1.49926e+06	1.54855e+06	1.17356e+06	1.3308e+06	1.17503e+06	1.55886e+06	1.67535e+06
492	647.378	485.327	646.372	C36H54O10	[M+H]+	Picfeltarraenin VII	Terpenoids	Triterpene Saponin	97230-50-7	105948	56502.1	92224.6	19704.9	9582.03	24154.2	14217.7	992894	879556	0	0	0
493	572.371	184.073	571.364	C30H54NO7P	[M+H]+	LysoPC 22:4	Lipids	LPC	-	1752.39	2761.04	1605.61	535391	337455	460475	1341.42	1503.34	1918.38	72743.7	60092.2	33242.8
494	268.1	136.06	267.097	C10H13N5O4	[M+H]+	9-Alpha-Ribofuranosyladenine*	Nucleotides and derivatives	Nucleotides and derivatives	-	2.04909e+06	4.06227e+06	2.98312e+06	274306	1.07157e+06	811949	2.05001e+06	1.38403e+06	2.92072e+06	197521	9.1075e+06	963264
495	271.23	225.22	272.235	C16H32O3	[M-H]-	2-Hydroxyhexadecanoic acid	Organic acids	Organic acids	764-67-0	119215	100204	97761.3	1.23579e+06	586940	990528	776585	142049	110421	1.0299e+06	437876	426775
496	197.046	137.025	198.053	C9H10O5	[M-H]-	4-Hydroxy-3-methoxymandelate	Phenolic acids	Phenolic acids	55-10-7	98780.4	161191	115781	80785.9	111499	67936.6	352607	189398	346254	116994	658620	529881
497	215.07	121.029	214.063	C13H10O3	[M+H]+	2,4'-Dihydroxybenzophenone	Others	Ketone compounds	606-12-2	33059.4	28638.7	24681.3	131028	175740	173224	22482.3	21842.7	37083.4	140506	83277.3	95533.3
498	315.109	153.056	316.116	C14H20O8	[M-H]-	5-(2-Hydroxyethyl)-2-O-glucosylphenol	Phenolic acids	Phenolic acids	-	4.95096e+06	4.05835e+06	6.1325e+06	858468	673420	3.67372e+06	1.31617e+07	1.78344e+07	2.43511e+07	2.90653e+06	2.54403e+06	2.75881e+06
499	102.055	56.0496	101.048	C4H7NO2	[M+H]+	1-Aminocyclopropane-1-carboxylic acid*	Organic acids	Organic acids	22059-21-8	248939	295102	292386	186792	301596	313413	346082	266762	372993	1.04789e+06	836991	1.19907e+06
500	359.1	197.05	360.106	C15H20O10	[M-H]-	Glucosyringic acid	Phenolic acids	Phenolic acids	33228-65-8	459731	297172	531001	38934.3	21974.9	75762.2	1.27495e+06	1.22665e+06	1.52369e+06	48702.9	42909.6	60888.6
501	431.23	161.05	432.236	C21H36O9	[M-H]-	Frehmaglutoside G	Terpenoids	Monoterpenoids	-	56219.2	21590.8	47606.6	191747	195146	178070	127638	35710.4	124313	165000	160119	115910
502	398.2	163.06	397.196	C17H27N5O6	[M+H]+	His-Leu-Glu	Amino acids and derivatives	Amino acids and derivatives	-	88981.2	116940	112698	176187	279906	198409	215107	249564	278893	366394	325826	370458
503	261.14	86.1	260.137	C11H20N2O5	[M+H]+	L-γ-Glutamyl-L-leucine	Amino acids and derivatives	Amino acids and derivatives	2566-39-4	34057.7	27555.2	14740.9	1.33297e+06	1.33195e+06	1.50724e+06	119544	173767	22192.4	216230	513958	215250
504	147.076	84.0444	146.069	C5H10N2O3	[M+H]+	L-Glutamine	Amino acids and derivatives	Amino acids and derivatives	56-85-9	39417.8	85102.9	83880.1	137182	474193	328313	197276	18032.4	17173.6	961475	2.35317e+06	2.13405e+06
505	579.21	417.159	580.216	C28H36O13	[M-H]-	Syringaresinol-4'-O-glucoside; Acanthoside B	Lignans and Coumarins	Lignans	7374-79-0	29781.8	31494.9	28079.2	12273.1	10606.5	46327.9	423204	24000.1	34830.1	33027	11833.3	17989.6
506	218.15	84.0816	217.143	C9H19N3O3	[M+H]+	Lys-Ala	Amino acids and derivatives	Amino acids and derivatives	17043-71-9	718315	655023	593779	1.05548e+06	1.10187e+06	1.05169e+06	715304	695561	667576	973610	690669	755964
507	150.058	61.0106	149.051	C5H11NO2S	[M+H]+	L-Methionine	Amino acids and derivatives	Amino acids and derivatives	63-68-3	294057	505850	302489	736251	1.26434e+06	662022	121584	319319	320381	569766	3031688	3.25961e+06
508	509.288	152.996	510.296	C24H47O9P	[M-H]-	LysoPG 18:1 (2n isomer)*	Lipids	Glycerol ester	-	72811.5	27161.2	88739.9	19278.8	17668.7	12992.9	95807.1	60384.7	52446.2	28837.5	42047.1	77503.1
509	175.025	85.0288	176.032	C6H8O6	[M-H]-	D-Glucurono-6,3-lactone	Others	Saccharides	32449-92-6	85010.6	93613.4	89253.8	145709	115753	110671	124975	103094	99383.9	87044.4	47367.2	53528.4
510	438.262	297.242	437.254	C20H40NO7P	[M+H]+	LysoPE 15:1*	Lipids	LPE	-	14607.7	17957.7	12112.7	375304	478481	496857	11292.2	7838.12	3913.91	34859	72417.5	37208.3
511	285.244	239.238	286.251	C17H34O3	[M-H]-	3-Hydroxy-palmitic acid methyl ester	Lipids	Free fatty acids	51883-36-4	0	0	0	7074.14	9829.82	16273	1033.27	5053.25	1236.99	6674.34	10281.2	7527.52
512	191.02	111.01	192.027	C6H8O7	[M-H]-	Citric Acid	Organic acids	Organic acids	77-92-9	5.75305e+06	5.73038e+06	7.06717e+06	1.7445e+07	1.98667e+07	1.60177e+07	1.55355e+07	7.30015e+06	1.01631e+07	9.58813e+06	1.03311e+07	1.03943e+07
513	205.1	146.06	204.09	C11H12N2O2	[M+H]+	1-Methoxy-indole-3-acetamide*	Alkaloids	Plumerane	-	20192.6	38237	56686.4	353318	797207	316134	160548	77189.9	47923.4	232469	2.39346e+06	2.74377e+06
514	146.06	91.0542	145.053	C9H7NO	[M+H]+	Indole-3-carboxaldehyde	Alkaloids	Plumerane	487-89-8	373095	180004	316901	304706	169911	242203	819069	347785	310358	926211	162001	169512
515	168.032	56.0501	167.025	C4H9NO4S	[M+H]+	(2s)-2-Amino-4-sulfinobutanoic acid	Amino acids and derivatives	Amino acids and derivatives	2686-70-6	63162.3	56786	59322.4	60309.6	64949.7	63742.5	64885.8	92707.7	52769.2	51204.1	26353.8	63130.5
516	466.293	325.274	465.286	C22H44NO7P	[M+H]+	LysoPE 17:1(2n isomer)*	Lipids	LPE	-	10158.1	10460.8	15208	2.4025e+06	2.15288e+06	2.41126e+06	33596.1	24290.1	24258.7	575389	330574	373849
517	426.262	285.242	425.254	C19H40NO7P	[M+H]+	LysoPE 14:0(2n isomer)*	Lipids	LPE	-	3048.76	5648.03	4730.46	688066	566487	696877	5680.19	6116.65	1380.34	100707	54597.7	54180.8
518	535.108	287.055	534.101	C24H22O14	[M+H]+	Kaempferol-3-O-(6''-malonyl)glucoside*	Flavonoids	Flavonols	-	483980	459828	693053	111497	125188	156032	1.26335e+06	524422	395623	64021.8	145232	101014
519	492.31	184.07	491.301	C24H46NO7P	[M+H]+	LysoPC 16:2(2n isomer)	Lipids	LPC	-	59692.1	147351	124816	1.30044e+07	6.63731e+06	1.08674e+07	285819	69263.9	24665.9	9.05646e+06	1.59463e+06	913031
520	478.2	312.1	477.201	C25H27N5O5	[M+H]+	Ser-Trp-Trp	Amino acids and derivatives	Amino acids and derivatives	-	1.06244e+07	14343166	1.70161e+07	485957	617646	2.38423e+06	3.17968e+06	1.98178e+06	2.10913e+06	27576.6	20005	5005
521	303.252	57.0702	302.246	C17H34O4	[M+H]+	1-Monomyristin	Lipids	Glycerol ester	589-68-4	22537.7	38764.6	31988	21259.3	22553	15123.7	12631.2	21210.2	19317.3	26056	25805.5	29611.5
522	471.348	471.35	472.355	C30H48O4	[M-H]-	2,3-Dihydroxyolean-12-en-28-oic acid (2-Hydroxyoleanolic acid)*	Terpenoids	Triterpene	26707-60-8	699824	425914	365087	1.67603e+06	1.3446e+06	2.68338e+06	642978	4.14981e+06	414937	2.32055e+06	2.83187e+06	3.33071e+06
523	579.172	271.061	580.179	C27H32O14	[M-H]-	Naringenin-7-O-Rutinoside(Narirutin)*	Flavonoids	Flavanones	14259-46-2	66685	85030	38446.4	5005	1670	1114.89	7831.71	7121.94	12579.9	3340	1130.26	521.93
524	331.07	169.02	332.074	C13H16O10	[M-H]-	5-O-Galloyl-D-hamamelose*	Phenolic acids	Phenolic acids	-	1.99691e+06	1.50588e+06	2.89927e+06	1.08927e+06	1.12118e+06	1.22479e+06	1.65948e+06	2.7017e+06	3.48364e+06	1.5325e+06	1.19056e+06	828158
525	271.083	108.022	272.09	C12H16O7	[M-H]-	Arbutin	Phenolic acids	Phenolic acids	497-76-7	93867.7	113591	156630	218365	168098	176742	264922	730100	849368	175922	71216.3	55096
526	94.9808	79.9609	95.9881	CH4O3S	[M-H]-	Methanesulfonic acid	Organic acids	Organic acids	75-75-2	213923	231550	229040	52245.1	66815.6	66624.8	423767	539843	357326	136745	169222	146950
527	168.991	78.9591	169.998	C3H7O6P	[M-H]-	DL-Glyceraldehyde-3-phosphate	Organic acids	Organic acids	591-59-3	143664	106187	112111	263481	241627	279278	139709	60759.1	36752.5	353611	416537	423619
528	149.061	105.071	150.068	C9H10O2	[M-H]-	Hydrocinnamic acid	Phenolic acids	Phenolic acids	501-52-0	84763.6	61767	48129.1	43281.7	34334.6	47078.2	22608.9	43000.4	50213.1	31505.3	30181.1	50759.8
529	179.071	146.038	180.079	C10H12O3	[M-H]-	Coniferyl alcohol	Phenolic acids	Phenolic acids	458-35-5	8340	6670	2706.24	28839.1	54083	67778.9	10005	539.11	544.488	56800.9	15295.6	20213.8
530	447.09	271.06	446.085	C21H18O11	[M+H]+	Baicalin	Flavonoids	Flavones	21967-41-9	4.61899e+06	3.53741e+06	6.59476e+06	14685.1	41329.6	6084.72	7.19607e+06	5.32224e+06	1.64496e+06	17847.1	12320.1	19071.6
531	105.019	105.019	106.027	C3H6O4	[M-H]-	DL-Glyceric Acid	Organic acids	Organic acids	473-81-4	158375	114821	127447	83994.4	126022	123169	576633	201418	118037	62783.6	53851.4	55952.5
532	355.1	193.05	356.111	C16H20O9	[M-H]-	Ferulic β-glucoside*	Phenolic acids	Phenolic acids	14364-12-6	1.13621e+06	954135	992368	63207.1	99887.2	66251.6	2.06852e+06	2.89256e+06	2.52675e+06	157948	109546	134327
533	653.38	397.14	654.383	C31H58O14	[M-H]-	2-Palmitoyl-Sn-Glycerol 3-O-Diglucoside	Lipids	Glycerol ester	-	51552.8	64510.6	57316.5	293273	367782	375429	104424	71774.8	97025.1	105721	102995	53736.4
534	231.098	70.0659	230.09	C9H14N2O5	[M+H]+	Pro-Asp	Amino acids and derivatives	Amino acids and derivatives	85227-98-1	1.03377e+06	1.07448e+06	1.04266e+06	312287	311364	297996	652432	1.18518e+06	1.15319e+06	143795	167418	164147
535	178.037	136.015	179.044	C6H5N5O2	[M-H]-	Isoxanthopterin	Nucleotides and derivatives	Nucleotides and derivatives	529-69-1	128522	152098	112146	56276.1	48066.9	46644.7	20415.8	6949.65	10707.3	6367	15567.2	10445.1
536	167.11	93.07	166.099	C10H14O2	[M+H]+	Actinidialactone	Terpenoids	Monoterpenoids	76729-80-1	4074140	8703215	6643145	4058705	1.55125e+06	1.61244e+06	7815510	1.22072e+07	1.02239e+07	849896	2.56066e+06	2.3677e+06
537	433.11	271.06	432.106	C21H20O10	[M+H]+	Galangin-7-O-glucoside	Flavonoids	Flavones	-	6.11348e+07	2.69595e+07	1.27249e+08	332060	104688	120055	7.61295e+07	25589200	1.15387e+07	164578	92521.4	56685
538	255.065	181.028	254.058	C15H10O4	[M+H]+	Chrysophanol	Quinones	Anthraquinone	481-74-3	66258.8	69658.7	53116.9	51034.4	45599.4	61593.9	112514	106906	105368	103903	111973	110224
539	109.075	94.0521	108.069	C6H8N2	[M+H]+	2-Ethylpyrazine	Alkaloids	Alkaloids	13925-00-3	488082	560462	516953	352698	390329	349938	768740	135764	362130	215217	315354	240398
540	166.975	78.9591	167.982	C3H5O6P	[M-H]-	Phosphoenolpyruvate	Organic acids	Organic acids	138-08-9	572941	807826	708607	450942	312250	306424	338569	313554	243928	266857	146070	188651
541	544.34	184.073	543.332	C28H50NO7P	[M+H]+	LysoPC 20:4	Lipids	LPC	-	53259.2	26667.2	60381.5	4.82522e+07	2.05257e+07	3.57011e+07	24258.9	12129.1	5079.06	1.3614e+07	728855	1.26775e+06
542	485.33	455.32	486.334	C30H46O5	[M-H]-	1-Oxo-Siaresinolic acid*	Terpenoids	Triterpene	-	47081.2	16068.2	25903.6	36280.3	59873.4	106316	16294.3	111635	19820.2	12235.5	23755.5	29882.5
543	369.12	207.07	368.111	C17H20O9	[M+H]+	3,4,5-trihydroxy-6-[4-[[(2R)-5-oxooxolan-2-yl]methyl]phenoxy]oxane-2-carboxylic acid	Phenolic acids	Phenolic acids	-	305556	877700	400204	337038	629725	361672	283043	213917	236615	125367	160561	285290
544	317.087	153.021	316.079	C13H16O9	[M+H]+	1-O-Galloyl-rhamnose	Phenolic acids	Phenolic acids	-	143028	85381.5	116362	42724	21068.8	44610.1	122150	98644.4	122024	61769.5	7050.8	2740.83
545	263.24	81.07	262.23	C18H30O	[M+H]+	Octadeca-2,9,12,15-tetraen-1-ol	Others	Others	-	3.86256e+06	5.24751e+06	5.43249e+06	7.72204e+06	7.73779e+06	7.09947e+06	4.17281e+06	3.11701e+06	3.53374e+06	7.91592e+06	1.20268e+07	6.02702e+06
546	275.125	145.098	276.132	C11H20N2O6	[M-H]-	L-Saccharopine	Amino acids and derivatives	Amino acids and derivatives	997-68-2	19453.3	16100.3	22002.7	9028.54	11179	12127.2	7098.22	2242.49	7351.82	5200.52	10887	9198.49
547	199	78.96	200.009	C4H9O7P	[M-H]-	D-Erythrose-4-phosphate	Others	Saccharides	585-18-2	137305	158638	192769	401604	337092	295962	350371	212757	100022	772494	707231	781224
548	345.12	183.07	346.126	C15H22O9	[M-H]-	Aucubin	Terpenoids	Sesquiterpenoids	479-98-1	2.30406e+06	2.05151e+06	3.14597e+06	1.58062e+06	3.2724e+06	2.23928e+06	650075	657053	418200	777821	1.0407e+06	1.20534e+06
549	609.181	301.073	608.174	C28H32O15	[M+H]+	Diosmetin-7-O-Neohesperidoside (Neodiosmin)	Flavonoids	Flavones	38665-01-9	1.91102e+06	1.47553e+06	2.04552e+06	28216.8	111715	32120.9	1.50923e+06	475978	572122	8340	15310.1	11670
550	307.264	307.264	308.272	C20H36O2	[M-H]-	Eicosadienoic acid	Lipids	Free fatty acids	5598-38-9	17984.3	19662.1	20622.3	42724.8	41247	50585.6	18567.6	21549.5	23030.7	32986.8	30299.9	23262.7
551	137.071	65.0389	136.064	C7H8N2O	[M+H]+	6-Methylnicotinamide	Alkaloids	Pyridine alkaloids	6960-22-1	8.30287e+06	8.85064e+06	8.10613e+06	6.24633e+06	7.14409e+06	5.67885e+06	5.1851e+06	3.19497e+06	3.93385e+06	6.12544e+06	8.44633e+06	7.09106e+06
552	313.09	151.04	314.1	C14H18O8	[M-H]-	6-O-Acetylarbutin	Phenolic acids	Phenolic acids	10338-88-2	49824.3	53017.3	65471.8	19809.8	12937.4	14062.4	204965	228613	198711	9242.35	9258.31	12454.9
553	281.25	281.25	282.256	C18H34O2	[M-H]-	Petroselinic acid*	Lipids	Free fatty acids	593-39-5	1.13897e+07	1.52081e+07	1.60314e+07	1.75076e+07	2.2957e+07	1.9348e+07	1.14611e+07	1.35289e+07	1.20148e+07	2.24795e+07	1.56624e+07	1.78643e+07
554	336.167	148.061	335.159	C15H21N5O4	[M+H]+	Riboprine	Nucleotides and derivatives	Nucleotides and derivatives	7724-76-7	20882.4	61273.3	60088.8	30567.7	54395.3	54687.5	12898.6	27231.5	38739.9	70964.2	209254	66628.3
555	184.06	148.039	183.053	C8H9NO4	[M+H]+	4-Pyridoxic acid	Others	Vitamin	82-82-6	751021	512662	1.05787e+06	187558	274602	237738	1.23586e+06	815232	756395	235448	320658	113730
556	480.31	184.07	479.301	C23H46NO7P	[M+H]+	LysoPC 15:1	Lipids	LPC	-	144868	151221	115750	1.32854e+06	993181	1.16944e+06	95983	217533	75325.7	300682	186952	118067
557	259.02	96.97	260.03	C6H13O9P	[M-H]-	D-Glucose-1-phosphate*	Others	Saccharides	59-56-3	44358	38230.4	94871.3	66912.3	85775.3	99942.4	141820	30324.3	49598.8	376044	299894	314316
558	239.03	223.02	240.042	C14H8O4	[M-H]-	Danthron; 1,8-Dihydroxyanthraquinone	Quinones	Anthraquinone	117-10-2	8.42153e+06	8.06926e+06	8.1031e+06	8.8504e+06	8.01836e+06	8.80332e+06	8.20143e+06	8.60015e+06	7.44083e+06	6.73248e+06	9.02018e+06	1.03284e+07
559	247.129	184.097	246.122	C10H18N2O5	[M+H]+	γ-Glutamyl-L-valine	Amino acids and derivatives	Amino acids and derivatives	-	42400.5	66648.8	62273.2	257959	480008	530058	62687.2	64593	57633.9	137106	131818	154921
560	311.124	165.055	310.116	C14H18N2O6	[M+H]+	γ-Glutamyltyrosine	Amino acids and derivatives	Amino acids and derivatives	7432-23-7	83732	99524	138030	209054	467291	311086	160606	117116	123802	159924	260499	368318
561	341.11	179.06	342.116	C12H22O11	[M-H]-	Galactinol	Others	Saccharides	3687-64-7	1.7426e+07	1.72903e+07	2.56052e+07	6.97899e+06	9.1333e+06	1.0381e+07	2.09647e+07	2.84021e+07	3.54702e+07	9.16182e+06	2.01152e+07	1.91376e+07
562	827.27	665.22	828.275	C30H52O26	[M-H]-	Verbascose	Others	Saccharides	546-62-3	3177.9	2404.6	1939.61	15136.7	23297	16697.8	8831.49	4805.6	9930.56	25844.1	47150.9	78891.9
563	595.16	287.06	594.159	C27H30O15	[M+H]+	Kaempferol-3-O-neohesperidoside*	Flavonoids	Flavonols	32602-81-6	1047175	192587	2266230	38310.4	123744	33340	1.55467e+06	236128	946475	11670	40010	16675
564	181.072	124.05	180.065	C7H8N4O2	[M+H]+	1,7-Dimethylxanthine	Nucleotides and derivatives	Nucleotides and derivatives	611-59-6	27106.2	28059.5	64156.8	71169.8	106005	97032.2	61430.7	51887.4	41224.3	72167.5	90134.7	100893
565	310.176	84.0811	309.169	C15H23N3O4	[M+H]+	Lys-Tyr	Amino acids and derivatives	Amino acids and derivatives	35978-98-4	77745.7	110999	107843	172356	257426	227423	149428	65847.6	116290	306895	484567	344558
566	637.11	351.06	638.112	C27H26O18	[M-H]-	Scutellarein-7-O-glucuronosyl-(1->2)-glucuronide	Flavonoids	Flavones	150641-65-9	456022	279753	849547	3340	8340	31619.6	37962.2	62136.4	110560	0	0	0
567	193.051	147.045	192.042	C10H8O4	[M+H]+	7,8-Dihydroxy-4-methylcoumarin	Lignans and Coumarins	Coumarins	2107-77-9	237993	365932	446706	778661	350739	718480	338347	559435	317720	916356	1381675	924665
568	175.06	115.04	176.069	C7H12O5	[M-H]-	3-Isopropylmalic Acid*	Organic acids	Organic acids	921-28-8	1.41973e+06	1.92822e+06	1.54191e+06	304260	310960	239311	2.22249e+06	1.77189e+06	1.46565e+06	85424	68451.4	77326.9
569	123.052	81.0432	122.048	C6H6N2O	[M+H]+	Acetylpyrazine	Alkaloids	Alkaloids	22047-25-2	1.20943e+06	1.34899e+06	1.39262e+06	814335	946676	677313	960023	565670	584583	592315	714575	611238
570	268.104	136.062	267.097	C10H13N5O4	[M+H]+	Adenosine*	Nucleotides and derivatives	Nucleotides and derivatives	58-61-7	2.03689e+06	4.06925e+06	2.97575e+06	290214	1.10659e+06	805141	1.9893e+06	1.5929e+06	2.87112e+06	195324	9.34726e+06	888465
571	335.16	317.15	334.149	C12H22N4O7	[M+H]+	Gln-Thr-Ser	Amino acids and derivatives	Amino acids and derivatives	-	1.17166e+06	1.28359e+06	1.50915e+06	312812	332837	484505	2.31146e+06	3.85485e+06	1.9105e+06	252287	193713	207030
572	204.134	84.0816	203.127	C8H17N3O3	[M+H]+	Lys-Gly	Amino acids and derivatives	Amino acids and derivatives	7563-03-3	7.30106e+06	6.2402e+06	6.12208e+06	9.06299e+06	9.12687e+06	9.73318e+06	6.89026e+06	6.86855e+06	7.49826e+06	7.44702e+06	6.04204e+06	6.44307e+06
573	145.051	101.061	146.058	C6H10O4	[M-H]-	2-Methylglutaric acid*	Organic acids	Organic acids	617-62-9	229783	358205	201754	51549	156852	116279	336422	168020	190486	167145	226643	184917
574	145.051	101.061	146.058	C6H10O4	[M-H]-	Adipic Acid*	Organic acids	Organic acids	124-04-9	229783	358205	201754	51549	156852	116279	336422	168020	190486	167145	226643	184917
575	371.17	203.06	370.16	C14H22N6O6	[M+H]+	Ser-His-Gln	Amino acids and derivatives	Amino acids and derivatives	-	384224	493835	593421	889667	1.07352e+06	1.57189e+06	1.16461e+06	1.27324e+06	1.28617e+06	4.17473e+06	1.09071e+06	1.31372e+06
576	490.22	255.14	489.234	C22H31N7O6	[M+H]+	Arg-Glu-Trp	Amino acids and derivatives	Amino acids and derivatives	-	31044.5	38038.9	48603.2	8.79324e+06	1.58846e+07	1.08462e+07	13497.7	1440	3194.91	2.93449e+06	1.44626e+07	1.40292e+06
577	377.15	243.09	376.138	C17H20N4O6	[M+H]+	Riboflavin (Vitamin B2)	Others	Vitamin	83-88-5	1.24366e+07	1.83145e+07	35043555	2.84759e+06	9254780	2.61144e+06	1.11311e+07	1.32885e+07	1.07822e+07	3.25942e+06	3.854e+06	3.20848e+06
578	485.33	455.32	486.334	C30H46O5	[M-H]-	2α,3α,23-Trihydroxyurs-12,20(30)-dien-28-oic acid*	Terpenoids	Triterpene	143839-01-4	36526.1	16881.4	25031	31095.1	51473.9	104365	17041.1	110788	17115	13161.9	18582.2	25162.3
579	190.051	146.061	191.058	C10H9NO3	[M-H]-	5-Hydroxyindole-3-acetic acid	Alkaloids	Plumerane	54-16-0	15005	27557.3	7016.84	78769.3	50522.6	56873.3	84489.7	60934.1	63165	230213	53911.8	30364.8
580	138.023	79.9564	139.03	C3H9NO3S	[M-H]-	3-Amino-1-propionic sulfonic acid	Organic acids	Organic acids	3687-18-1	9025.86	18290.3	36297.8	7263.27	14381	16982.2	50613.2	74710.6	71618.3	4292.15	8855.5	13067.7
581	503.16	113.02	504.169	C18H32O16	[M-H]-	Laminaran	Others	Saccharides	9008-22-4	181933	124396	177400	238902	185799	274611	218617	259334	339229	365664	554220	461892
582	103.004	59.0139	104.011	C3H4O4	[M-H]-	Malonic acid	Organic acids	Organic acids	141-82-2	2.33699e+06	3.36588e+06	3.1392e+06	3.74062e+06	4.0763e+06	4.05036e+06	1.79001e+06	2.38076e+06	1.50357e+06	2.61284e+06	2.66588e+06	2.34975e+06
583	346.11	184.06	345.106	C14H19NO9	[M+H]+	4-Pyridoxic acid-O-glucoside	Others	Vitamin	-	3.8229e+06	4.74465e+06	5.68897e+06	953411	1.10467e+06	1.54303e+06	8.51824e+06	7.40229e+06	4.64076e+06	565234	809326	1.09432e+06
584	440.28	299.26	439.27	C20H42NO7P	[M+H]+	LysoPE 15:0*	Lipids	LPE	-	91299.9	68639.6	61191.2	232699	358161	373227	81754.9	113835	88414.5	138204	199989	136292
585	282.28	69.07	281.272	C18H35NO	[M+H]+	Octadec-8-enamide	Alkaloids	Alkaloids	-	3.89311e+07	4.21391e+07	4.27762e+07	3.3982e+07	3.03465e+07	3.22668e+07	4.79657e+07	3.75264e+07	4.01223e+07	3.57689e+07	3.1999e+07	3.1445e+07
586	175.025	87.0088	176.032	C6H8O6	[M-H]-	L-Ascorbic acid (Vitamin C)	Others	Vitamin	50-81-7	255843	244752	303647	194882	219588	181064	323473	223169	248014	118627	121819	147118
587	521.17	341.11	522.174	C25H30O12	[M-H]-	7-O-coumaroyl-loganic acid	Terpenoids	Monoterpenoids	-	47576.4	64253	79302.9	6452.43	18431.1	17182.9	35715.3	53633.9	108486	8639.63	55625.1	5315.94
588	301.072	286.048	300.063	C16H12O6	[M+H]+	5,6,7-Tetrahydroxy-8-methoxyflavone*	Flavonoids	Flavones	-	1.44483e+06	1.42776e+06	3.58161e+06	15584.4	22205.2	7416.8	5.00298e+06	3.16164e+06	6.25591e+06	17043.7	10456.6	23247.3
589	301.07	286.05	300.063	C16H12O6	[M+H]+	5,7,8-Tetrahydroxy-6-methoxyflavone*	Flavonoids	Flavones	-	1.44483e+06	1.42776e+06	3.58161e+06	15584.4	22205.2	7416.8	5.00298e+06	3.16164e+06	6.25591e+06	17043.7	10456.6	23247.3
590	175.121	70.0658	174.137	C8H18N2O2	[M+H]+	N(6),N(6)-Dimethyl-L-lysine	Amino acids and derivatives	Amino acids and derivatives	2259-86-1	2.43986e+06	3.6403e+06	3.0697e+06	2.61874e+07	2.56608e+07	2.55414e+07	2.98212e+06	1.97427e+06	1.98286e+06	2.22309e+07	1.17893e+08	1.12906e+08
591	151.04	136.017	152.047	C8H8O3	[M-H]-	Vanillin; 4-Hydroxy-3-Methoxybenzaldehyde*	Others	Aldehyde compounds	121-33-5	32745.8	54329.1	57631	528681	609995	862505	72706.1	192442	71378.3	214017	168982	137496
592	535.04	323.03	536.044	C14H22N2O16P2	[M-H]-	Uridine-5'-Diphosphate-D-Xylose	Nucleotides and derivatives	Nucleotides and derivatives	3616-06-6	334029	413369	537550	293584	331906	548953	592344	325324	342207	223757	623677	405321
593	357.3	265.253	356.293	C21H40O4	[M+H]+	1-Oleoyl-Sn-Glycerol	Lipids	Glycerol ester	129784-87-8	26679.7	48952.5	32255.7	361979	590156	685141	20838.5	18964.1	15206.3	447104	527483	282213
594	293.214	195.139	294.219	C18H30O3	[M-H]-	13S-Hydroxy-9Z,11E,15Z-octadecatrienoic acid	Lipids	Free fatty acids	87984-82-5	16495.2	30613.7	26373.7	15034.1	17513.1	15506.9	34220	27328.2	11143.1	18534.1	10451.6	8699.88
595	153.032	125.001	154.04	C4H11O4P	[M-H]-	Diethyl phosphate	Organic acids	Organic acids	598-02-7	92387.7	105706	82065	72940.5	101144	57859.4	72927.1	53095.1	50054.1	49142.1	136546	69394.9
596	224.092	136.076	223.084	C11H13NO4	[M+H]+	N-Acetyl-L-tyrosine	Amino acids and derivatives	Amino acids and derivatives	537-55-3	232613	112454	98266.6	14236.9	17104.8	25788.2	45177.3	28532.3	50110.1	15005	13340	5642.49
597	301.22	301.22	302.225	C20H30O2	[M-H]-	Kaurenoic Acid*	Terpenoids	Ditepenoids	6730-83-2	52065.6	33634.9	39022.6	74709.2	76575.2	78582	76147.2	156301	96609.8	73708.1	93743.6	134230
598	168.065	94.0645	167.058	C8H9NO3	[M+H]+	2-Amino-3-methoxybenzoic acid	Phenolic acids	Phenolic acids	3177-80-8	2.42387e+06	3.17316e+06	3.07919e+06	747655	1.13695e+06	807814	1.3793e+06	2.50806e+06	2.67126e+06	623957	551653	585184
599	496.34	184.07	495.332	C24H50NO7P	[M+H]+	LysoPC 16:0	Lipids	LPC	17364-16-8	1.39886e+07	1.95935e+07	1.59089e+07	3.64238e+07	4.08525e+07	4.46235e+07	2.24191e+07	1.72099e+07	9.3072e+06	1.31414e+07	1.31528e+07	6.30671e+06
600	576.33	277.22	577.338	C28H52NO9P	[M-H]-	1-(2,3-dihydroxypropoxy)-3-(((2-(dimethylamino)ethoxy)(hydroxy)phosphoryl)oxy)propan-2-yl (8E,11Z,14Z)-octadeca-8,11,14-trienoate	Others	Others	-	387538	898331	963581	1.10126e+07	7.92744e+06	6.81073e+06	529382	533187	241018	4.23636e+06	1.86146e+06	1.8489e+06
601	280.26	81.07	279.256	C18H33NO	[M+H]+	Octadecadienamide	Alkaloids	Alkaloids	-	2.23518e+07	2.58205e+07	2.89943e+07	2.43193e+07	2.28377e+07	2.73757e+07	2.95353e+07	2.73536e+07	2.71394e+07	2.63381e+07	2.87113e+07	2.87933e+07
602	343.11	181.05	344.111	C15H20O9	[M-H]-	Syringaldehyde-4-O-glucoside	Phenolic acids	Phenolic acids	-	355508	200574	309835	275365	191685	217324	2.37888e+06	1.86927e+06	1.05769e+06	312762	214594	197599
603	349.054	137.046	348.047	C10H13N4O8P	[M+H]+	Inosine 5'-monophosphate	Nucleotides and derivatives	Nucleotides and derivatives	131-99-7	1.31284e+06	887848	559835	507438	590765	1.08066e+06	214237	337287	85940	253810	459748	112101
604	308.11	246.11	307.099	C14H17N3O3S	[M+H]+	Trp-Cys	Amino acids and derivatives	Amino acids and derivatives	-	944528	2.32395e+06	3.88127e+06	716512	877386	1.90604e+06	3.88277e+06	3.23575e+06	1.62942e+06	282577	316403	347176
605	339.07	177.02	340.079	C15H16O9	[M-H]-	Daphnin*	Lignans and Coumarins	Coumarins	486-55-5	335149	207013	352223	0	0	0	662648	657020	671228	0	0	0
606	158.082	116.072	159.089	C7H13NO3	[M-H]-	5-Acetamidopentanoic Acid	Organic acids	Organic acids	1072-10-2	47419	59425.1	50695.2	79956.1	129134	189276	377588	443804	385021	197047	276965	225899
607	299.26	299.26	300.266	C18H36O3	[M-H]-	3-Hydroxyoctadecanoic Acid	Lipids	Free fatty acids	45261-96-9	695608	876104	833596	615254	749134	764226	904367	826970	775197	700692	855663	784896
608	549.12	301.07	548.117	C25H24O14	[M+H]+	Diosmetin-7-O-(6''-malonyl)glucoside*	Flavonoids	Flavones	-	132401	2698.8	78978.7	26667.8	27949.6	29808	114585	178208	223771	26307	9087.33	10143.9
609	213.017	96.9696	214.024	C5H11O7P	[M-H]-	2-Deoxyribose-5'-phosphate	Nucleotides and derivatives	Nucleotides and derivatives	102916-66-5	27646.5	34694.5	25274.2	63620.5	213919	121620	109279	40162.5	52641.6	379324	179702	44431.6
610	415.21	119.05	414.205	C17H30N6O4S1	[M+H]+	His-Lys-Met	Amino acids and derivatives	Amino acids and derivatives	-	41284.4	50085.1	39245.4	25725.5	33625.2	53458.4	3.4098e+06	1.73368e+06	2.0526e+06	103714	410743	305146
611	281.249	281.248	282.256	C18H34O2	[M-H]-	Elaidic Acid*	Lipids	Free fatty acids	112-79-8	2.11853e+07	2.58408e+07	2.84553e+07	2.94783e+07	3.82986e+07	3.4902e+07	2.30009e+07	2.36163e+07	2.501e+07	3.89139e+07	3.90497e+07	3.31139e+07
612	423.18	170.09	422.162	C19H26N4O5S1	[M+H]+	Met-Trp-Ser	Amino acids and derivatives	Amino acids and derivatives	-	711131	969801	732630	36647.3	75428.3	374075	202088	1.54203e+06	1.08684e+06	3303.3	4421.31	1183.54
613	252.104	136.061	251.102	C10H13N5O3	[M+H]+	5'-Deoxyadenosine	Nucleotides and derivatives	Nucleotides and derivatives	4754-39-6	93781.5	263082	108932	102645	182879	176470	206968	118404	108870	71905.9	781189	171855
614	496.26	164.07	495.248	C26H33N5O5	[M+H]+	Tyr-Trp-Lys	Amino acids and derivatives	Amino acids and derivatives	-	10005	20790.2	7794.06	1.5403e+06	1.69119e+06	1.03993e+06	9425.59	21180.9	17468.8	6404.45	24380	34894.2
615	190.086	118.065	189.079	C11H11NO2	[M+H]+	3-Indolepropionic acid	Alkaloids	Plumerane	830-96-6	9348.82	11837	30211.7	143205	244631	98717	70171.9	36846.3	23594.8	80515.9	575959	689406
616	203.08	116.05	204.09	C11H12N2O2	[M-H]-	L-Tryptophan	Amino acids and derivatives	Amino acids and derivatives	73-22-3	37186.4	64807.1	42697.3	1.40733e+06	3.26951e+06	961597	214805	90917.2	63660.6	1.01879e+06	1.33013e+07	1.44079e+07
617	448.19	259.12	447.175	C20H25N5O7	[M+H]+	His-Tyr-Glu	Amino acids and derivatives	Amino acids and derivatives	-	8.25046e+06	6.03472e+06	7.81221e+06	1.12105e+07	9.49362e+06	1.07398e+07	3.04964e+06	784056	1.35618e+06	6.94996e+06	4.57567e+06	5.3283e+06
618	132.065	86.0601	131.058	C5H9NO3	[M+H]+	Trans-4-Hydroxy-L-proline*	Amino acids and derivatives	Amino acids and derivatives	51-35-4	103960	167956	122668	206033	363061	235284	178469	59189	131259	477556	1.03072e+06	1.00319e+06
619	503.16	323.1	504.169	C18H32O16	[M-H]-	D-Melezitose	Others	Saccharides	597-12-6	200733	239609	243561	200259	358998	311554	199072	370647	564114	936891	957062	1.43849e+06
620	179.056	59.0139	180.063	C6H12O6	[M-H]-	D-Mannose*	Others	Saccharides	3458-28-4	2.61077e+06	2.89884e+06	2.81545e+06	382122	1.74955e+06	2.00706e+06	2.35564e+06	2.26956e+06	2.63046e+06	198467	579515	125980
621	280.26	245.23	279.256	C18H33NO	[M+H]+	Linoleamide	Others	Others	3999-01-7	8.63338e+06	9.48521e+06	9.77104e+06	7.49434e+06	7.86556e+06	9.58015e+06	9.71638e+06	9.13886e+06	8.66019e+06	8.89988e+06	9.82929e+06	1.04312e+07
622	373.11	123.01	374.121	C16H22O10	[M-H]-	Geniposidic acid*	Terpenoids	Monoterpenoids	27741-01-1	3.62093e+06	2.50661e+06	4.78097e+06	14681.4	34130.6	56390.7	7.76201e+06	8.7392e+06	1.0551e+07	4922.31	6160.05	1689.67
623	291.195	191.107	290.188	C18H26O3	[M+H]+	4-Oxo-9Z,11Z,13E,15E-Octadecatetraenoic Acid	Lipids	Free fatty acids	-	97399.3	90733.9	78645.4	8614.29	5971.47	9311.5	63898.4	134296	128203	7079.4	5169.36	9324.38
624	319.224	319.224	318.219	C20H30O3	[M+H]+	12-Hydroxyabietic Acid	Terpenoids	Ditepenoids	3484-61-5	276623	313730	343958	187288	241968	278728	218432	339834	239199	81874.9	341842	285658
625	312.13	180.088	311.123	C12H17N5O5	[M+H]+	N6-(2-Hydroxyethyl)adenosine*	Nucleotides and derivatives	Nucleotides and derivatives	4338-48-1	821935	1.03696e+06	1.51054e+06	458055	461836	779142	2.15309e+06	883233	936933	680805	220848	181735
626	341.11	113.02	342.116	C12H22O11	[M-H]-	Melibiose	Others	Saccharides	585-99-9	3.63559e+06	4.19568e+06	5.03521e+06	1.29789e+06	1.8084e+06	2.37876e+06	4.09423e+06	5.76938e+06	7.20627e+06	2.00815e+06	1.12733e+06	1.39965e+06
627	467.16	137.02	468.163	C22H28O11	[M-H]-	6-O-p-HydroxybenzoylAjugol	Terpenoids	Monoterpenoids	-	15317.5	19216.2	18154.9	1.54774e+06	1.84864e+06	1.64402e+06	39561.3	10097.4	11349.6	1.84913e+06	1.96047e+06	1.25613e+06
628	565.15	433.11	564.148	C26H28O14	[M+H]+	Isovitexin-2''-O-xyloside	Flavonoids	Flavones	-	733995	618071	1.68247e+06	33679.9	33967.5	37156.3	674829	119939	99841.9	71690	8340	11670
629	273.076	153.018	272.068	C15H12O5	[M+H]+	Butin; 7,3',4'-Trihydroxyflavanone*	Flavonoids	Flavanones	492-14-8	21959	49437.9	43479.7	144005	148879	133896	64442.7	26044.8	12458.5	113245	100552	80813.8
630	534.36	184.07	533.348	C27H52NO7P	[M+H]+	LysoPC 19:2(2n isomer)	Lipids	LPC	-	18417.8	30702.6	27139.4	2.4502e+06	1.10557e+06	1.58598e+06	31036.2	25914.7	11691.6	1.00595e+06	111528	186022
631	401.12	163.038	400.116	C21H20O8	[M+H]+	1-O-p-Hydroxycinnamoyl-3-O-caffeoylglycerol	Phenolic acids	Phenolic acids	-	7208.97	1799.8	8764.65	46843.9	67488.4	78118.9	18802.2	19840.9	7040.14	85571.4	96015.2	82377.6
632	209.03	85.03	210.038	C6H10O8	[M-H]-	D-Galactaric acid	Others	Saccharides	526-99-8	857305	1.23459e+06	1.07322e+06	704417	732117	871361	601408	655217	656307	907558	903748	957246
633	500.28	359.26	499.27	C25H42NO7P	[M+H]+	LysoPE 20:5	Lipids	LPE	-	19226.8	9663.95	5889.42	6.94554e+06	1.07689e+06	1.89101e+06	5613.58	3870.85	4345.93	2.02022e+06	331027	345485
634	245.04	153	246.05	C6H15O8P	[M-H]-	sn-glycero-3-phospho-(1'-sn-glycerol)	Others	Others	-	8.42579e+06	1.05231e+07	2.13654e+07	9.02713e+06	5.91911e+06	6.04443e+06	9.04642e+06	1.12891e+07	1.34806e+07	1.42753e+07	2.49095e+07	2.32032e+07
635	525.159	161.023	526.169	C24H30O13	[M-H]-	6''-O-Caffeoylharpagide	Terpenoids	Terpene	1147125-45-8	0	0	0	9775.94	14716	15394.3	24041	7814.96	6964.25	16300.1	27188.1	26885.4
636	297.243	81.07	296.235	C18H32O3	[M+H]+	9-Oxo-12Z-Octadecenoic acid*	Lipids	Free fatty acids	112543-32-5	16671.1	40057.7	27857.9	24334.9	23962.4	19680.8	18872.5	19755.4	17282.3	43268.1	41549.2	5952.02
637	279.159	149.033	278.152	C16H22O4	[M+H]+	Butyl isobutyl phthalate*	Phenolic acids	Phenolic acids	17851-53-5	1.02585e+07	7.94932e+06	8.98224e+06	7.52104e+06	5.92709e+06	8.57489e+06	7.96029e+06	8.02487e+06	6.88101e+06	1.03671e+07	7.95589e+06	9.49151e+06
638	293.25	293.25	294.256	C19H34O2	[M-H]-	1,3,12-Nonadecatriene-5,14-diol	Others	Alcohol compounds	-	167209	247655	122667	360361	435967	540472	301255	229346	186274	273336	137237	148848
639	132.102	86.0975	131.095	C6H13NO2	[M+H]+	D-Allo-Isoleucine*	Amino acids and derivatives	Amino acids and derivatives	1509-35-9	304230	317513	264113	291573	473610	328832	99471.8	222652	210106	200176	938280	1.38645e+06
640	209.119	59.0151	210.126	C12H18O3	[M-H]-	Jasmonic acid	Organic acids	Organic acids	77026-92-7	293275	750922	285317	42820.6	25475.5	18985.1	232429	27500.5	35122.2	43937	228821	183278
641	434.2	145.05	433.196	C20H27N5O6	[M+H]+	Trp-Thr-Gln	Amino acids and derivatives	Amino acids and derivatives	-	1.35102e+07	9.06056e+06	1.02726e+07	3.64675e+06	3.11499e+06	3.7295e+06	6.58144e+06	7.72584e+06	8.4784e+06	1.21829e+06	2.27662e+06	2.45558e+06
642	217.15	84.04	216.147	C10H20N2O3	[M+H]+	Val-Val*	Amino acids and derivatives	Amino acids and derivatives	3918-94-3	12566.3	42490.1	21258.3	6.926e+07	5.217e+07	2.63518e+07	10005	10846.5	5005	1.5727e+06	2.12032e+06	1.02186e+06
643	267.07	135.03	268.081	C10H12N4O5	[M-H]-	9-(Arabinosyl)hypoxanthine	Nucleotides and derivatives	Nucleotides and derivatives	7013-16-3	31747.7	25259	40301.8	41866.9	38140.2	23797.1	22158	24875	37378.6	23635.7	61294.1	32363.5
644	181.051	135.045	182.058	C9H10O4	[M-H]-	4-Hydroxyphenyllactic Acid*	Phenolic acids	Phenolic acids	306-23-0	81883.6	45811.7	116730	1556.61	2106.1	16475.6	82624.7	48051.1	55283.8	4210.1	18980.8	16617.9
645	181.051	135.045	182.058	C9H10O4	[M-H]-	Methyl 2,4-dihydroxyphenylacetate*	Phenolic acids	Phenolic acids	67828-42-6	81883.6	45811.7	116730	1556.61	2106.1	16475.6	82624.7	48051.1	55283.8	4210.1	18980.8	16617.9
646	267.16	153.093	268.168	C15H24O4	[M-H]-	Aeginetic acid	Terpenoids	Terpene	53537-92-1	19589.6	31253.3	27128.2	21632.9	96833.4	97633.3	177344	47105.7	26512.4	31616.5	162632	25283.4
647	131.035	87.0459	132.042	C5H8O4	[M-H]-	Dimethylmalonic acid*	Organic acids	Organic acids	595-46-0	428308	892196	464728	74966	103916	71565.6	252671	57568.7	56166.4	62723	60991.6	53826
648	457.24	277.17	456.237	C24H32N4O5	[M+H]+	Tyr-Phe-Lys	Amino acids and derivatives	Amino acids and derivatives	-	366083	149067	252437	143631	101956	50082.9	1.23883e+06	875896	686637	101998	79700	62610.7
649	382.17	220.12	381.165	C16H23N5O6	[M+H]+	Pro-Glu-His	Amino acids and derivatives	Amino acids and derivatives	-	1.54097e+06	1.02966e+06	1.07688e+06	3.16757e+06	2.15348e+06	2.77534e+06	1.22451e+06	1.1735e+06	1.60799e+06	998901	519901	581601
650	146.08	70.065	145.074	C6H11NO3	[M+H]+	N-Hydroxypipecolic acid	Alkaloids	Piperidine alkaloids	115819-92-6	153891	178929	213868	100843	70400.6	84938.3	122194	135834	176850	112692	73755	96238.2
651	104.07	57.0342	103.063	C4H9NO2	[M+H]+	(S)-3-Amino-2-methylpropanoic acid	Amino acids and derivatives	Amino acids and derivatives	4249-19-8	168712	149183	153075	8974.46	10005	5400.49	143183	169446	202384	6451.37	5158.58	7313.01
652	190.119	84.0823	189.111	C7H15N3O3	[M+H]+	L-Homocitrulline	Amino acids and derivatives	Amino acids and derivatives	1190-49-4	74291.8	91673.4	178511	161689	194334	66316.3	82758.5	143410	116245	64833.6	118728	158218
653	189.123	86.0964	188.116	C8H16N2O3	[M+H]+	L-Glycyl-L-isoleucine*	Amino acids and derivatives	Amino acids and derivatives	19461-38-2	10219	42380.2	25067.6	186439	112568	151060	25286.5	46157.1	33436.2	63775.5	82750.7	75180.7
654	570.355	184.073	569.348	C30H52NO7P	[M+H]+	LysoPC 22:5	Lipids	LPC	-	1358.84	4796.88	1140.44	854820	582262	497630	5075.28	2656.69	859.441	115655	77413	52874.3
655	133.01	71.01	134.022	C4H6O5	[M-H]-	D-Malic acid*	Organic acids	Organic acids	636-61-3	2.06689e+06	2.22877e+06	2.02551e+06	1.04959e+06	1.17669e+06	963185	1.76563e+06	3.09842e+06	3.3164e+06	254677	526530	539225
656	713.15	550.98	714.159	C37H30O15	[M-H]-	Podocarpusflavone A glucoside	Flavonoids	Biflavones	-	0	0	0	178503	123789	67170.1	0	0	0	66133.5	85405.4	64146.4
657	785.25	623.22	786.258	C35H46O20	[M-H]-	Purpureaside C*	Phenolic acids	Phenolic acids	108648-07-3	2.60608e+06	2.61306e+06	3.40237e+06	8.39028e+06	7.94099e+06	7.44059e+06	4.12268e+06	3.79248e+06	3.05967e+06	5.58859e+06	1.13481e+07	1.06302e+07
658	361.24	279.23	362.246	C22H34O4	[M-H]-	Ethyl 15,16-dihydroxy-5,9-dimethyloctadeca-4,6,8,10,13-pentaenoate	Others	Others	-	249652	411382	256700	1.0289e+06	2.44799e+06	1.84712e+06	254173	475178	208691	1.03632e+06	2.43361e+06	1.17462e+06
659	333.12	171.06	332.111	C14H20O9	[M+H]+	2,6-Dimethoxypydroquinone-1-O-glucoside	Flavonoids	Other Flavonoids	-	205413	377445	340626	0	0	0	1.19342e+06	1.73526e+06	1.00996e+06	23232.6	15843.5	12837
660	346.16	227.1	345.154	C14H23N3O7	[M+H]+	Glu-Pro-Thr	Amino acids and derivatives	Amino acids and derivatives	-	214455	355460	1.53674e+06	5.36119e+07	4.16001e+07	4.03869e+07	469842	22519	15996.5	2.01676e+07	88298.3	28864.6
661	133.097	116.071	132.09	C5H12N2O2	[M+H]+	L-Ornithine	Amino acids and derivatives	Amino acids and derivatives	70-26-8	10935	17231.2	16747.9	106319	87820.7	87621.1	18913.8	16618.1	14565.4	228133	169645	241519
662	132.03	88.0403	133.037	C4H7NO4	[M-H]-	Iminodiacetic acid*	Organic acids	Organic acids	142-73-4	96027	112325	203591	62343	214756	131634	41642.8	136906	174265	764969	2.09645e+06	2.4238e+06
663	455.361	455.361	456.36	C30H48O3	[M-H]-	3-Hydroxyurs-12-en-28-oic acid (3-Epiursolic acid)	Terpenoids	Triterpene	989-30-0	7.01261e+06	2.13589e+06	1.77746e+06	6.42693e+06	4.57715e+06	4.15372e+06	1.24091e+06	5.65775e+06	1.01809e+06	1.99487e+06	2.18957e+06	2.54707e+06
664	218.21	88.08	217.204	C12H27NO2	[M+H]+	2-Aminododecane-1,4-diol	Others	Others	-	287363	387267	253801	268121	326537	148729	4716.1	134735	41651.3	15016.7	4716.1	35016.9
665	149.06	103.057	148.052	C9H8O2	[M+H]+	Cinnamic acid	Phenolic acids	Phenolic acids	140-10-3	86661.1	54587.7	40358.7	69979.8	128913	293802	107719	110129	141888	150822	198928	290316
666	301.216	209.2	300.209	C20H28O2	[M+H]+	4-Oxoretinol	Others	Vitamin	62702-55-0	46446.3	51242.8	50970.8	19858	14535.7	18463.9	47268.8	50519.2	52841	42064.8	40655.4	43086.4
667	281.25	281.25	282.256	C18H34O2	[M-H]-	11-Octadecanoic acid(Vaccenic acid)*	Lipids	Free fatty acids	506-17-2	1.0868e+07	1.41522e+07	1.61034e+07	1.65253e+07	2.19952e+07	1.95917e+07	1.21935e+07	1.30761e+07	1.19853e+07	2.29053e+07	2.19862e+07	1.7895e+07
668	221.092	204.065	220.085	C11H12N2O3	[M+H]+	5-Hydroxy-L-tryptophan	Amino acids and derivatives	Amino acids and derivatives	4350-09-8	55531.1	45329.4	62506.8	63003.6	64418.1	41073.5	377650	166408	351205	66540.4	112136	130057
669	479.16	163.04	478.147	C23H26O11	[M+H]+	Desrhamnosylisoacteoside*	Phenolic acids	Phenolic acids	-	4.07594e+06	4.24578e+06	4.67714e+06	7.09046e+06	8.01192e+06	5.49893e+06	4.96683e+06	5201660	5.38094e+06	4.50787e+06	5.66731e+06	3.88474e+06
670	163.061	59.0139	164.069	C6H12O5	[M-H]-	D-Fucose*	Others	Saccharides	3615-37-0	348354	428329	475651	76314	81408.8	119279	316479	311436	368495	101410	193809	169080
671	163.061	59.0139	164.069	C6H12O5	[M-H]-	L-Fucose*	Others	Saccharides	2438-80-4	348354	428329	475651	76314	81408.8	119279	316479	311436	368495	101410	193809	169080
672	163.061	59.0139	164.069	C6H12O5	[M-H]-	Rhamnose*	Others	Saccharides	3615-41-6	348354	428329	475651	76314	81408.8	119279	316479	311436	368495	101410	193809	169080
673	311.258	279.32	310.251	C19H34O3	[M+H]+	13-Hydroxy-9Z,11E-octadecadienoic acid	Lipids	Free fatty acids	18104-45-5	1639.48	2733.71	2823.14	13218.3	7496.52	13282.4	5251.09	2578.93	3172.12	15607.5	13350	7260.87
674	581.144	581.14	580.137	C33H24O10	[M+H]+	Sciadopitysin	Flavonoids	Biflavones	521-34-6	4.68593e+06	4.62276e+06	6.37695e+06	1.52407e+06	4.28777e+06	5.39633e+06	2.18257e+07	8.8827e+06	9.75415e+06	1.42919e+07	1.20523e+07	8.98607e+06
675	777.27	175.04	778.268	C37H46O18	[M-H]-	picfeoside A	Phenolic acids	Phenolic acids	-	0	0	0	2747.33	1417.96	2440.92	105460	712.4	44982.5	336436	3305.67	5377.98
676	193.046	147.044	192.042	C10H8O4	[M+H]+	6,7-Dihydroxy-4-methylcoumarin	Lignans and Coumarins	Coumarins	529-84-0	106254	144180	120138	305498	291166	154756	248555	116538	133333	116720	143452	78360
677	508.27	225.15	507.259	C26H33N7O4	[M+H]+	Trp-Phe-Arg	Amino acids and derivatives	Amino acids and derivatives	-	12460.1	6978.71	2953.12	1.67581e+06	124924	58350	16690.4	19400.8	22091.9	397746	16835.5	19546.5
678	239.2	223.03	240.209	C15H28O2	[M-H]-	Cis-10-Pentadecenoic Acid(C15:1)	Lipids	Free fatty acids	84743-29-3	59123.9	58095.5	53419.6	63206.3	55688.6	95269.9	51942.2	58714.7	87263.1	53326.3	65228.6	102795
679	151.051	71.0128	152.059	C7H8N2O2	[M-H]-	1,4-Dihydro-1-Methyl-4-oxo-3-pyridinecarboxamide	Alkaloids	Pyridine alkaloids	769-49-3	46865.8	35830.4	48710.2	41415.7	39706.8	38854.4	93095.2	65766.3	56244.7	76561.4	46764.2	41883.7
680	373.11	193.05	374.121	C16H22O10	[M-H]-	Homosyringic Acid 4'-O-Glucoside	Phenolic acids	Phenolic acids	-	747955	295945	636592	140815	72973.8	283559	233543	500359	459362	132991	230392	297058
681	255.24	255.24	256.24	C16H32O2	[M-H]-	Cetostearic acid	Lipids	Free fatty acids	-	8.17782e+06	9.51846e+06	8.35359e+06	1.37157e+07	1.31066e+07	1.30131e+07	8.44848e+06	8.0735e+06	8.52361e+06	12182819	1.33154e+07	1.17778e+07
682	72.0808	55.0541	71.0735	C4H9N	[M+H]+	Pyrrolidin	Alkaloids	Pyrrole alkaloids	123-75-1	64114.9	75381.9	69726	90811.3	125842	108947	79091.7	64633.7	79397.8	100937	240034	225398
683	271.09	224.05	270.089	C16H14O4	[M+H]+	3,7-Dihydroxy-2,4-dimethoxy-phenanthrene	Quinones	PhenAnthraquinones	-	5685.78	3541.63	2541.6	32002	33733.5	40550.7	3716.77	7860.24	2835.72	60034.7	21613.4	21052.2
684	253.118	120.086	252.111	C12H16N2O4	[M+H]+	Phe-Ser	Amino acids and derivatives	Amino acids and derivatives	16053-39-7	1464.85	21052.9	5960.07	119078	200726	181678	4491.96	13578.8	6065.36	64732.9	171469	60215.5
685	153.06	123.049	154.063	C8H10O3	[M-H]-	Hydroxytyrosol	Phenolic acids	Phenolic acids	10597-60-1	9832.91	9831.78	12856.2	242608	275481	153249	9454.16	9187.44	17668.2	103977	108895	53319.5
686	130.091	84.0806	129.09	C5H11N3O	[M+H]+	4-Guanidinobutanal	Others	Aldehyde compounds	-	672640	1.33665e+06	1.30253e+06	1.32026e+06	3.0584e+06	2.32215e+06	1.35268e+06	755684	911015	5.35544e+06	8.76118e+06	8.8364e+06
687	147.03	85.03	148.037	C5H8O5	[M-H]-	D-Arabinono-1,4-lactone*	Others	Saccharides	2782-09-4	459552	559975	913233	151938	201297	174468	1.50478e+06	741102	946728	89292.9	89869.4	82938.7
688	447.15	315.11	448.158	C19H28O12	[M-H]-	3,4-Dihydroxyphenethyl alcohol-8-O-[β-D-apinosyl(1→3)]-β-D-glucoside	Phenolic acids	Phenolic acids	-	203826	182776	269342	575453	404016	514594	157960	466116	369273	345878	272034	245159
689	286.14	107.05	285.137	C17H19NO3	[M+H]+	1-[(4-methoxyphenyl)methyl]-1,2,3,4-tetrahydroisoquinoline-6,7-diol	Alkaloids	Isoquinoline alkaloids	-	695035	1.06419e+06	900971	328359	432065	605061	639009	1.36203e+06	1.22102e+06	151962	215590	187631
690	137.03	108.02	138.032	C7H6O3	[M-H]-	Salicylic acid	Phenolic acids	Phenolic acids	69-72-7	429208	468088	380571	550210	812318	461016	1.0461e+06	2.04008e+06	471592	769652	254425	173588
691	578.35	279.23	579.354	C28H54NO9P	[M-H]-	1-(2,3-dihydroxypropoxy)-3-(((2-(dimethylamino)ethoxy)(hydroxy)phosphoryl)oxy)propan-2-yl (11Z,14Z)-octadeca-11,14-dienoate	Others	Others	-	549008	1.50789e+06	1.37468e+06	1.65531e+07	1.61677e+07	1.86583e+07	595741	537995	246941	1.10582e+07	6.66375e+06	6.4663e+06
692	448.18	170.08	447.175	C20H25N5O7	[M+H]+	Glu-Tyr-His	Amino acids and derivatives	Amino acids and derivatives	-	299393	158550	263957	1670	3638.49	15144.7	4.57052e+06	1.36966e+07	1.89421e+07	1088.17	8340	6611.28
693	593.27	593.27	594.268	C30H42O12	[M-H]-	aceroside Ⅷ	Phenolic acids	Phenolic acids	-	23526.1	108419	45280	2.02585e+07	2.04972e+07	1.81236e+07	95301.9	92648.2	68501.4	3.07673e+07	1.26109e+07	1.27229e+07
694	497.2	453.21	496.196	C25H28N4O7	[M+H]+	Trp-Glu-Tyr	Amino acids and derivatives	Amino acids and derivatives	-	175115	112805	158425	1.17532e+07	1.10397e+07	7.4254e+06	1.21072e+06	3.03987e+06	3.16625e+06	1.99007e+07	1.34022e+07	1.17293e+07
695	565.118	317.076	564.111	C25H24O15	[M+H]+	Isorhamnetin-3-O-(6''-malonyl)glucoside	Flavonoids	Flavonols	-	233299	169200	315704	159104	117133	175253	932659	240905	264204	576676	163241	172306
696	438.262	297.242	437.254	C20H40NO7P	[M+H]+	LysoPE 15:1(2n isomer)*	Lipids	LPE	-	994.062	9296.49	1276.49	1.50024e+06	1.91148e+06	2.81019e+06	3311.88	2666.44	818.584	193902	179161	145363
697	479.16	231.1	478.147	C23H26O11	[M+H]+	Eugenol O-[3,4,5-Trihydroxybenzoyl-(->6)-b-D-glucopyranoside]	Others	Others	152041-15-1	18758.3	3982.33	2323.44	629882	391066	461004	7542.85	16845.2	56249	438269	114525	119209
698	135.045	92.0274	136.052	C8H8O2	[M-H]-	Phenyl acetate	Phenolic acids	Phenolic acids	122-79-2	3340	4158.3	2229.78	26219.3	16185.9	16204.8	2023.86	1677.35	8340	33167	16735	12132.5
699	219.17	121.1	218.167	C15H22O	[M+H]+	1-Cis-5-trans-germacrone	Terpenoids	Sesquiterpenoids	-	254892	213281	207304	63078.6	92809.6	97829	288804	298574	393326	213988	315921	283597
700	407.187	407.192	408.194	C25H28O5	[M-H]-	6-Geranylnaringenin; Mimulone; Bonannione A	Flavonoids	Flavanones	97126-57-3	14036.6	13331	26276	255351	223760	163155	26674.6	6940.04	9691.68	39315	10241.1	27059
701	166.072	124.05	165.065	C6H7N5O	[M+H]+	6-O-methylguanine	Nucleotides and derivatives	Nucleotides and derivatives	20535-83-5	141718	176476	200054	295535	209472	238980	143920	80206.2	53730.3	84824.8	123921	75126.4
702	104.107	60.0808	104.107	C5H14NO+	[M]+	Choline	Alkaloids	Alkaloids	62-49-7	143693	260990	243087	195119	237880	226033	159868	193760	211077	403238	441346	380944
703	595.17	287.06	594.159	C27H30O15	[M+H]+	Kaempferol-3-O-robinobioside(Biorobin)*	Flavonoids	Flavonols	17297-56-2	0	0	0	21688.6	20335.3	9461.56	0	0	0	8461.79	15059.2	7386.84
704	258.039	78.9583	259.046	C6H14NO8P	[M-H]-	D-Glucosamine 1-phosphate	Others	Saccharides	2152-75-2	126485	79775.7	184132	437589	327898	306966	323420	95951.5	90055	551443	1.0664e+06	802260
705	623.16	315.05	624.169	C28H32O16	[M-H]-	Tamarixetin-3-O-rutinoside	Flavonoids	Flavonols	-	150007	244506	205572	196668	164548	172378	157579	126929	216432	168352	201338	255004
706	163.075	91.0542	162.068	C10H10O2	[M+H]+	4-MethoxycinnaMaldehyde	Others	Aldehyde compounds	1963-36-6	162625	192913	113696	204295	148866	299222	160172	255200	235064	223460	140660	259859
707	633.19	145.03	634.19	C30H34O15	[M-H]-	1,3-Di-p-coumaroyl sucrose	Phenolic acids	Phenolic acids	-	854903	1.3991e+06	3.16739e+06	1.90281e+06	896212	1.42082e+06	1.43177e+06	3.20401e+06	3.15536e+06	4.64066e+06	3.48791e+06	3.06738e+06
708	355.1	193.05	356.111	C16H20O9	[M-H]-	6-O-Feruloyl-β-D-glucose	Phenolic acids	Phenolic acids	137887-25-3	22184.1	13667.3	48214.9	4982.14	10002.7	8493.27	406424	813395	1233660	175299	168108	158396
709	523.17	199.06	524.174	C21H32O15	[M-H]-	Rehmannioside B	Terpenoids	Monoterpenoids	81720-06-1	99278.2	125988	96263.6	284478	150052	105313	105651	66014.8	77138.7	81743.2	141280	165876
710	171.028	81.0332	170.022	C7H6O5	[M+H]+	2,4,6-Trihydroxybenzoic acid	Phenolic acids	Phenolic acids	83-30-7	345158	402448	375787	237837	263479	197655	392812	656327	581233	132922	273785	228462
711	328.12	166.07	327.111	C18H17NO5	[M+H]+	N-Caffeoylphenylalanine	Amino acids and derivatives	Amino acids and derivatives	-	1.12521e+06	1.27501e+06	1.24561e+06	1.01555e+06	1.06369e+06	1.60625e+06	1.13044e+06	822908	758271	839496	669968	731955
712	262.14	84.0814	261.132	C10H19N3O5	[M+H]+	Asp-Lys*	Amino acids and derivatives	Amino acids and derivatives	5891-51-0	109935	75489.1	78068.7	128140	125000	146910	99517.9	82750.2	71625.9	148047	106269	108851
713	487.34	425.34	488.35	C30H48O5	[M-H]-	2,3,23-Trihydroxyurs-12-en-28-oic acid (Asiatic acid)	Terpenoids	Triterpene	464-92-6	23783.1	5674.86	8253.52	3266.1	4618.37	9243.21	8640.08	32071.5	2837.76	10982.1	12137.7	22290.3
714	187.075	141.07	186.068	C12H10O2	[M+H]+	1-Naphthylacetic acid	Organic acids	Organic acids	86-87-3	10911.7	15723.4	13751.3	240332	147048	171733	17052	9461.63	26538.3	167183	98043.2	98913.7
715	433.114	271.068	434.121	C21H22O10	[M-H]-	Naringenin-7-O-glucoside (Prunin)	Flavonoids	Flavanones	529-55-5	58351.6	28681.2	92053.9	3340	2533.24	3340	107862	29623.7	16818	3340	1670	3340
716	153.019	109.029	154.027	C7H6O4	[M-H]-	2,3-Dihydroxybenzoic Acid*	Phenolic acids	Phenolic acids	303-38-8	136562	149679	210531	276750	313067	153240	693282	183955	226657	251467	170492	80966.4
717	508.181	152.4	507.174	C24H29NO11	[M+H]+	Pyridoxine-5'-O-(6''-feruloyl)glucoside	Others	Vitamin	-	381123	240830	475640	86021	40045.9	128907	316212	163341	292611	492520	7024.32	48155.9
718	177.05	117.03	176.047	C10H8O3	[M+H]+	5,6-dimethyl-2-benzofuran-1,3-dione	Terpenoids	Sesquiterpenoids	5999-20-2	0	0	0	3.60615e+07	4.16921e+07	3.92983e+07	0	0	0	1.53342e+07	2.95402e+07	3.54466e+07
719	457.21	209.15	456.199	C22H32O10	[M+H]+	(6R,9R)-3-Oxo-α-ionol-β-D-malonyl-glucoside*	Terpenoids	Sesquiterpenoids	-	492841	288011	410528	342548	359063	457876	490200	686420	450581	775806	505765	305130
720	235.144	147.044	234.137	C13H18N2O2	[M+H]+	p-Coumaroylputrescine	Alkaloids	Phenolamine	34136-53-3	837735	1.49672e+06	1.42819e+06	872759	683954	508062	392437	25117.2	78360	865879	435167	487700
721	257.177	195.178	258.183	C14H26O4	[M-H]-	1,14-Tetradecanedioic Acid	Lipids	Free fatty acids	821-38-5	12651.3	16055.2	13072.9	11073.2	11962.1	10238	12044.3	16350	15849.1	9942.48	16498.2	16521
722	537.18	213.08	538.19	C22H34O15	[M-H]-	6'-O-β-glucopyranosyl secologanol	Terpenoids	Monoterpenoids	-	46382.2	28269.6	130371	3988.27	8099.33	12444.3	433791	171910	461581	0	0	0
723	301.22	301.22	302.225	C20H30O2	[M-H]-	Pimaric acid*	Terpenoids	Ditepenoids	127-27-5	46719.2	70369	26373.2	73980.9	81809.1	84659.1	82564.7	142710	76522	59258.3	95883.8	109683
724	329.23	311.22	330.241	C18H34O5	[M-H]-	9,10,11-Trihydroxy-12-octadecenoic acid	Lipids	Free fatty acids	61911-67-9	4228.6	7710.57	4031.65	23926.7	19534.6	30954.3	7517.07	751.26	1563.89	23753.6	10379.2	9332.04
725	125.059	110.036	124.052	C7H8O2	[M+H]+	Mequinol	Phenolic acids	Phenolic acids	150-76-5	352850	101000	246353	43796.9	49613.9	58702.5	214724	200926	211172	127437	25732.5	31675
726	413.14	162.04	412.134	C15H20N6O8	[M+H]+	N6-Threonylcarbamoyladenosine	Others	Others	24719-82-2	3.71783e+06	3.16924e+06	2.7467e+06	7.12979e+06	5.9867e+06	6.82369e+06	4.0625e+06	4.31075e+06	3.65646e+06	3.78701e+06	1.69963e+06	1.70749e+06
727	223.03	149.03	224.032	C10H8O6	[M-H]-	Sideretin (5,7,8-Trihydroxy-6-methoxycoumarin)	Lignans and Coumarins	Coumarins	-	384264	791395	846821	26975.7	25373.5	40131	368710	132623	284948	16511.6	11670	26675
728	227.092	181.049	226.084	C11H14O5	[M+H]+	3,4'-Dihydroxy-3',5'-dimethoxypropiophenone	Others	Ketone compounds	136196-47-9	145348	56562.7	142586	117905	140526	281283	290238	75479.9	112381	1.02477e+06	379248	618480
729	639.193	161.023	640.2	C29H36O16	[M-H]-	Plantamajoside*	Phenolic acids	Phenolic acids	104777-68-6	302507	236923	313492	0	0	0	592820	539831	416252	281580	186611	113269
730	151.04	136.017	152.047	C8H8O3	[M-H]-	Methyl 4-hydroxybenzoate*	Phenolic acids	Phenolic acids	99-76-3	3305.95	1613.22	7213.88	67115.5	62819	83173.2	4445.21	16837.3	10549.6	19873.3	26675	26675
731	345.17	165.09	346.163	C16H26O8	[M-H]-	Rehmapicroside	Terpenoids	Monoterpenoids	104056-82-8	6.64768e+07	7.06666e+07	6.92862e+07	3.42676e+07	5.32061e+07	3.46932e+07	3.67072e+07	2.09907e+07	1.48941e+07	2.62265e+07	2.59746e+07	2.19747e+07
732	330.12	168.065	329.111	C14H19NO8	[M+H]+	Lithospermoside	Alkaloids	Alkaloids	63492-69-3	643034	462153	444064	236796	141630	259769	2.92209e+06	1.67646e+06	1.30077e+06	559106	90901.7	86953.7
733	277.22	277.22	278.225	C18H30O2	[M-H]-	α-Linolenic Acid*	Lipids	Free fatty acids	463-40-1	1.26583e+07	2.03765e+07	2.59198e+07	1.54077e+07	1.8036e+07	1.82423e+07	2.00184e+07	1.82705e+07	1.78033e+07	2.12577e+07	2.1406e+07	1.35491e+07
734	524.37	184.07	523.364	C26H54NO7P	[M+H]+	LysoPC 18:0	Lipids	LPC	19420-57-6	479391	859461	627595	1.63389e+06	1.91241e+06	2.34539e+06	1.06765e+06	664531	407724	1.0722e+06	678530	377052
735	639.192	331.082	638.185	C29H34O16	[M+H]+	Tricin-7-O-neohesperidoside*	Flavonoids	Flavones	53766-40-8	947730	542024	539058	46680	27084	47615.1	488360	787175	717954	46341.6	18253.5	18821.9
736	413.21	203.05	412.207	C17H28N6O6	[M+H]+	Lys-His-Glu	Amino acids and derivatives	Amino acids and derivatives	-	602945	615646	421291	391505	1084115	405147	2.12575e+06	268371	300786	33946465	2.17753e+06	1.67673e+06
737	345.16	119.04	346.163	C16H26O8	[M-H]-	(2E,6Z)-2,6-Dimethyl-8-β-D-glucosyloxy-2,6-octadienoic acid	Others	Others	-	2.17557e+06	2.55096e+06	3.66799e+06	371256	370803	316008	1.91807e+06	2.87846e+06	2.49977e+06	380979	990133	807740
738	261.112	189.055	260.105	C15H16O4	[M+H]+	7-Methoxy-5-Prenyloxycoumarin	Lignans and Coumarins	Coumarins	35590-41-1	2391.84	5183.36	3885	40213.7	35110.9	50144.8	1899.11	8862.24	3206.66	52561.2	40546.7	43402.5
739	173.082	111.082	174.089	C8H14O4	[M-H]-	Suberic Acid	Organic acids	Organic acids	505-48-6	9675.56	9947.52	10107	16656.1	15568.7	22686.5	12519.2	10267.5	12429.2	14922.9	21494.1	19600.7
740	205.09	146.06	204.09	C11H12N2O2	[M+H]+	DL-Tryptophan*	Amino acids and derivatives	Amino acids and derivatives	54-12-6	59842.1	35459.4	47564.4	464163	816626	398291	173157	89191.9	48791.6	230716	2.36142e+06	2.60832e+06
741	554.34	255.23	555.354	C26H54NO9P	[M-H]-	2-(2,3-dihydroxypropoxy)-3-(((2-(dimethylamino)ethoxy)(hydroxy)phosphoryl)oxy)propyl palmitate*	Others	Others	-	10442.5	13719.6	10102.6	309260	200696	195451	20806.7	14286.6	15042.3	103096	40609.5	32444.5
742	369.19	191.14	368.181	C15H24N6O5	[M+H]+	His-Val-Asn	Amino acids and derivatives	Amino acids and derivatives	-	9409.84	18945.3	16892.8	4.85982e+06	2.93979e+06	2.48354e+06	37760.3	15689.7	22641.8	142756	20618	29486.4
743	371.115	297.11	372.121	C20H20O7	[M-H]-	4-Ketopinoresinol	Lignans and Coumarins	Lignans	66288-89-9	7502.54	9870.46	23596.8	12051.1	16344.5	24180.4	12154.2	9457.33	7881.06	25412.9	21442.5	23781.9
744	518.32	184.07	517.317	C26H48NO7P	[M+H]+	LysoPC 18:3(2n isomer)	Lipids	LPC	-	208849	345995	467600	7.81486e+06	4.83576e+06	5.62102e+06	287385	314254	103838	3.28112e+06	1.00944e+06	902806
745	163.072	107.047	162.068	C10H10O2	[M+H]+	5-Hydroxy-1-tetralone	Others	Ketone compounds	28315-93-7	746382	960264	993211	547008	437721	609519	897217	885935	741205	270461	381850	298948
746	144.048	113.029	143.041	C6H9NOS	[M+H]+	4-Methyl-5-thiazoleethanol	Others	Others	137-00-8	44389.7	41429.9	14469.1	153102	133794	108139	22731.2	24103	9102.1	40708.6	66943.4	46945
747	623.12	271.06	622.117	C27H26O17	[M+H]+	Apigenin-7-O-(2''-glucurosyl)glucuronide	Flavonoids	Flavones	74696-01-8	4.93941e+06	3.34064e+06	6.96483e+06	22968.8	34051.9	6156.48	8.59501e+06	4.31962e+06	5.44469e+06	16281.3	29684.1	30799.6
748	329.09	209.04	330.095	C14H18O9	[M-H]-	Vanillic acid-4-O-glucoside	Phenolic acids	Phenolic acids	32142-31-7	33843.7	34498.3	24956.5	63386.1	31115.2	33045.6	58716.3	25205.7	17063.5	144003	41389.8	39022
749	184.002	96.9696	185.009	C3H8NO6P	[M-H]-	O-Phospho-L-serine	Amino acids and derivatives	Amino acids and derivatives	407-41-0	96509.3	94580.3	96238.4	43518.2	5226.1	36753.5	106932	110824	177644	75442.3	55529	44666.3
750	385.113	223.06	384.106	C17H20O10	[M+H]+	Isofraxidin-7-O-glucoside	Lignans and Coumarins	Coumarins	483-91-0	214121	156659	169821	73355	20960.6	51680	361414	445613	362293	42854.6	56685	28127
751	377.13	116.93	377.139	C23H22O5	[M-H]-	1-(3'-methoxy-4'-hydroxybenzyl)-2,7-dihydroxy-4-methoxyphenanthrene	Quinones	PhenAnthraquinones	-	167655	388718	330850	221328	275059	221511	238111	161034	183238	269702	268776	106562
752	813.29	637.24	814.289	C37H50O20	[M-H]-	Cistanoside B*	Phenolic acids	Phenolic acids	93236-41-0	3340	13340	16362.4	52830.2	75347.3	67788.2	12623.6	9587.91	2149.62	27979.2	64631.7	99890.6
753	373.11	211.06	374.121	C16H22O10	[M-H]-	1-O-(3,4,5-Trimethoxybenzoyl)-B-D-Glucopyranoside	Phenolic acids	Phenolic acids	-	96758.3	24146.1	68510.3	134400	65012.5	169709	221590	887965	684457	270951	58400.7	96942.6
754	137.06	119.05	138.068	C8H10O2	[M-H]-	Tyrosol; 4-Hydroxyphenylethanol	Phenolic acids	Phenolic acids	501-94-0	60125	69883.8	59681.3	153577	204652	136266	138041	356900	91109.5	219790	91106.3	88820.6
755	301.22	257.23	302.225	C20H30O2	[M-H]-	Cis-5,8,11,14,17-Eicosapentaenoic Acid	Lipids	Free fatty acids	10417-94-4	0	0	0	125153	23253.4	36034.9	1603.66	1129.27	853.655	67366.8	19557.7	10705.7
756	639.194	621.18	640.2	C29H36O16	[M-H]-	β-Hydroxyacteoside	Phenolic acids	Phenolic acids	95587-86-3	10730.4	218863	10005	17387.3	61326	27420.9	57923.3	209279	28799.8	16675	104909	12261.5
757	285.1	89.02	286.105	C13H18O7	[M-H]-	Isosalicin	Phenolic acids	Phenolic acids	-	364121	312799	314730	61102.2	81754.8	107181	32233.7	110467	33896.3	300589	87091.5	97114.4
758	355.103	193.052	356.111	C16H20O9	[M-H]-	1-O-Feruloyl-β-D-glucose*	Phenolic acids	Phenolic acids	7196-71-6	847135	618237	713468	44250.7	66160.6	46535.3	1.41475e+06	2.18204e+06	1.62305e+06	125530	84995.4	95942.9
759	567.193	183.066	568.2	C23H36O16	[M-H]-	6''-O-β-D-Glucosyl-8-O-acetylharpagide	Terpenoids	Terpene	1598426-26-6	97223	92507.5	137563	77901.2	99351.7	56530	24800	11384	40940	17829.8	23621.6	26873.3
760	651.229	175.04	652.237	C31H40O15	[M-H]-	Isomartynoside*	Phenolic acids	Phenolic acids	94410-22-7	1.22277e+07	1.80005e+07	2.20027e+07	2.47583e+07	2.47759e+07	2.4514e+07	3.49517e+07	2.51618e+07	2.99648e+07	4.27954e+07	3.39001e+07	4.3659e+07
761	426.022	158.925	427.029	C10H15N5O10P2	[M-H]-	Adenosine 5'-diphosphate	Nucleotides and derivatives	Nucleotides and derivatives	58-64-0	62749.7	103480	94013.6	54177	97807.7	84831.2	34248.6	53620.6	66514.2	81602	166888	109145
762	193.046	91.0528	192.042	C10H8O4	[M+H]+	5,7-Dihydroxy-4-methylcoumarin	Lignans and Coumarins	Coumarins	2107-76-8	117979	145203	125998	2.13727e+06	2.21854e+06	2.19303e+06	817611	435436	380477	2.84979e+06	2.18549e+06	1.61893e+06
763	550.39	184.07	549.379	C28H56NO7P	[M+H]+	LysoPC 20:1	Lipids	LPC	-	12554.8	53778.9	26948.7	590907	348563	756933	53975.5	18084.1	12755.4	182128	61127.8	44388.8
764	279.232	149.132	278.225	C18H30O2	[M+H]+	Octadeca-11E,13E,15Z-trienoic acid	Lipids	Free fatty acids	25575-00-2	2.17123e+06	2.20957e+06	2.35677e+06	1.61409e+06	1.73268e+06	1.99488e+06	2.31185e+06	2.79753e+06	3.30065e+06	2.509e+06	1.89478e+06	2.55031e+06
765	471.35	407.33	472.355	C30H48O4	[M-H]-	3,16-Dihydroxyolean-12-en-28-oic acid (Echinocystic acid)	Terpenoids	Triterpene	510-30-5	10572.7	4391.49	4769.33	20728.7	16452.3	21751.6	4606.2	14750	3262	20473.1	7860.85	13606.7
766	325.093	163.04	326.1	C15H18O8	[M-H]-	1-O-p-Coumaroyl-β-D-glucose*	Phenolic acids	Phenolic acids	7139-64-2	1.43356e+06	1.8834e+06	1.50091e+06	5206.6	5272.18	6069.7	1.40814e+06	862036	1.30241e+06	12359.5	4340.14	6268.76
767	469.333	469.333	470.34	C30H46O4	[M-H]-	2,3-Dihydroxyoleana-11,13(18)-dien-28-oic acid (Camaldulenic acid)	Terpenoids	Triterpene	71850-15-2	59001.4	31074.8	32559.3	404480	320362	323373	30739.1	107749	23506	142811	108170	108869
768	509.288	152.996	510.296	C24H47O9P	[M-H]-	LysoPG 18:1*	Lipids	Glycerol ester	-	35999.2	52799.2	53750.9	12243.6	11432.5	15114.6	67830.8	43672.7	49274	12632.7	30503	29146
769	639.196	639.195	640.2	C29H36O16	[M-H]-	plantalloside	Phenolic acids	Phenolic acids	-	6.15214e+06	2.7814e+07	6.35713e+06	5.87228e+06	2.02354e+07	1.06886e+07	2.21698e+06	1.63599e+07	2.67355e+06	10134218	1.56402e+07	3.71208e+06
770	516.3	184.07	515.301	C26H46NO7P	[M+H]+	LysoPC 18:4	Lipids	LPC	-	5842.39	16707	13251.4	4.09801e+06	2.54127e+06	5.1331e+06	25276.2	7606.08	6341.63	8.68852e+06	1.36118e+06	843400
771	159.03	87.0437	160.037	C6H8O5	[M-H]-	2-Oxoadipic acid	Organic acids	Organic acids	3184-35-8	350518	365297	627964	276904	218570	200082	2.05014e+06	253444	427657	128213	44446.2	33853.2
772	576.33	277.22	577.338	C28H52NO9P	[M-H]-	2-(2,3-dihydroxypropoxy)-3-(((2-(dimethylamino)ethoxy)(hydroxy)phosphoryl)oxy)propyl (8E,11Z,14Z)-octadeca-8,11,14-trienoate	Others	Others	-	499546	901078	757304	1.02972e+07	8.26237e+06	6.40888e+06	635099	586596	248487	4.256e+06	1.96405e+06	1.89625e+06
773	252.109	136.062	251.102	C10H13N5O3	[M+H]+	2'-Deoxyadenosine	Nucleotides and derivatives	Nucleotides and derivatives	958-09-8	103696	233372	165191	103095	228222	182782	205224	104532	130890	83433.5	889773	243322
774	261.22	121.1	260.214	C18H28O	[M+H]+	9,11,13,15-Octadecatetraenal	Others	Aldehyde compounds	148408-16-6	2.33653e+06	2.66128e+06	3.04539e+06	1.71301e+06	2.07891e+06	1.7215e+06	2.35765e+06	1.71496e+06	3.04818e+06	1.85857e+06	2.84069e+06	1.25224e+06
775	268.11	136.07	267.097	C10H13N5O4	[M+H]+	9-Arabinosyladenine*	Nucleotides and derivatives	Nucleotides and derivatives	-	2.29546e+06	4.08748e+06	3.25958e+06	272848	1.09647e+06	760826	1.96564e+06	1.41713e+06	2.82162e+06	233650	9.6289e+06	980311
776	487.341	469.332	488.35	C30H48O5	[M-H]-	2,3,19-Trihydroxyurs-12-en-28-oic acid (Tormentic acid)*	Terpenoids	Triterpene	13850-16-3	39385.3	8206.25	11151	5265.17	3972.47	7411.79	12537.3	167109	13061.3	8216.15	8696.13	14298.5
777	341.09	179.03	340.079	C15H16O9	[M+H]+	5,7-Dihydroxychromone glucoside	Others	Chromone	-	6.57871e+06	3.54015e+06	7.20863e+06	37926.5	41562.7	99695.6	1.31276e+07	1.64138e+07	1.46378e+07	199824	48724.6	54667
778	245.072	113.032	244.07	C9H12N2O6	[M+H]+	1-Arabinosyluracil	Nucleotides and derivatives	Nucleotides and derivatives	3083-77-0	225134	220412	221670	262424	263522	288376	290340	282693	255602	256619	251335	303588
779	299.08	93.03	300.084	C13H16O8	[M-H]-	1-(4-Hydroxybenzoyl)Glucose; 25545-07-7	Phenolic acids	Phenolic acids	-	272978	205034	186076	50230.1	64065.6	102897	246642	672895	130297	186077	27618.3	27152
780	272.11	110.06	271.106	C12H17NO6	[M+H]+	3-pyridine-methanol-O-β-D-glucopyranosyl	Alkaloids	Pyridine alkaloids	-	1.42863e+06	1.37549e+06	3.40161e+06	2.02826e+06	1.52262e+06	2.16543e+06	1.18842e+06	2.3744e+06	2.63621e+06	858563	460898	661954
781	148.06	84.0444	147.053	C5H9NO4	[M+H]+	L-Glutamic acid	Amino acids and derivatives	Amino acids and derivatives	56-86-0	528166	749001	792834	358521	641438	597853	776043	622129	965599	1.80134e+06	1.72451e+06	1.77183e+06
782	307.176	177.055	306.169	C15H22N4O3	[M+H]+	N-Feruloylagmatine	Alkaloids	Phenolamine	-	21205.6	30456.9	19606.8	566423	18921.3	10395	488230	7176.95	11379.8	293024	104318	26267.3
783	183.065	165.056	182.058	C9H10O4	[M+H]+	2,6-Dimethoxybenzoic acid	Phenolic acids	Phenolic acids	1466-76-8	830755	293686	421758	49404	22627	63608.8	695030	131735	161341	90570.8	43345	48345
784	375.129	177.051	374.121	C16H22O10	[M+H]+	Swertiamarin	Terpenoids	Monoterpenoids	17388-39-5	0	0	0	13810.3	27675.6	23038.7	95331	132476	131514	0	0	0
785	537.16	175.04	538.169	C25H30O13	[M-H]-	picroside Ⅲ	Others	Others	-	1.26423e+06	584610	610965	337105	415383	726511	246372	273622	320655	261910	20393.4	55015
786	243.16	181.16	244.167	C13H24O4	[M-H]-	Tridecanedioic acid	Lipids	Free fatty acids	505-52-2	24797.7	39000.3	26519.8	27223.5	25840.4	26197.1	21453.3	28936.6	25774.4	23981.8	32225.1	29391
787	343.103	181.051	344.111	C15H20O9	[M-H]-	Dihydrocaffeoylglucose*	Phenolic acids	Phenolic acids	-	31675	162729	352461	173996	89282.7	345020	2.21531e+06	1.64805e+06	1.33574e+06	340067	244812	204735
788	533.13	163.04	532.122	C25H24O13	[M+H]+	Caffeyl fraxin	Lignans and Coumarins	Coumarins	-	54003.3	118775	31762.6	0	0	0	629616	3362580	904299	22857.9	51680	26675
789	355.28	263.24	354.277	C21H38O4	[M+H]+	2-Linoleoylglycerol*	Lipids	Glycerol ester	3443-82-1	456527	984822	689496	1.24943e+06	1.10865e+06	1.12452e+06	672138	249723	587207	1.01544e+06	2.05154e+06	707141
790	268.1	136.06	267.095	C9H17NO8	[M+H]+	2-Amino-3,4-dihydroxybutanoic acid-3-O-arabinoside	Amino acids and derivatives	Amino acids and derivatives	-	2.18851e+06	3.7652e+06	2.98881e+06	259985	1.02058e+06	684027	1.75855e+06	1.35759e+06	2.59894e+06	219104	8.95482e+06	901585
791	649.22	145.051	650.227	C24H42O20	[M-H]-	DMelezitose O-rhamnoside	Others	Saccharides	-	14376	22292.1	11500.8	27188.9	93111.6	81970.8	23729.1	9849.97	14016	258762	684265	1.33231e+06
792	449.106	287.056	448.101	C21H20O11	[M+H]+	Kaempferol-4'-O-glucoside*	Flavonoids	Flavonols	-	8.12526e+06	4.60334e+06	1.91846e+07	70493.2	209718	107807	2.9511e+07	5.18764e+06	1.01207e+07	92394.2	91209.4	110045
793	312.18	121.07	311.171	C12H21N7O3	[M+H]+	His-Arg	Amino acids and derivatives	Amino acids and derivatives	77369-21-2	2.31607e+07	3.2133e+07	2.75823e+07	243101	189964	76100.7	40010	107640	109369	15005	11267.3	25783.2
794	193.049	133.025	192.042	C10H8O4	[M+H]+	Scopoletin (7-Hydroxy-6-methoxycoumarin)	Lignans and Coumarins	Coumarins	92-61-5	230339	161142	289967	2.673e+06	2.5511e+06	3.60516e+06	1.32971e+06	626932	1546690	5.0521e+06	3.61574e+06	2.50071e+06
795	153.019	109.029	154.027	C7H6O4	[M-H]-	2,5-Dihydroxybenzoic acid; Gentisic Acid*	Phenolic acids	Phenolic acids	490-79-9	51776.1	49703	128454	92284.8	122968	93708.5	280082	99677.7	188325	79698.3	42581.8	25407.3
796	163.11	148.06	164.12	C11H16O	[M-H]-	Cis-Jasmone	Others	Ketone compounds	488-10-8	110784	196427	202076	308453	332504	449836	43605.9	27610.9	6565.6	17480	28430	43175
797	129.019	85.0298	130.027	C5H6O4	[M-H]-	Itaconic acid	Organic acids	Organic acids	97-65-4	60756	63701.9	65491.1	145801	142405	142625	171888	188350	202615	78081.6	101193	129148
798	471.35	441.33	472.355	C30H48O4	[M-H]-	3,23-Dihydroxylup-20(29)-en-28-oic acid (23-Hydroxybetulinic acid)	Terpenoids	Triterpene	85999-40-2	4049.61	1600.17	1283.97	4091.75	4224.66	4360.78	1011.88	1007.76	923.047	2181.17	1192.8	1553.8
799	345.12	165.06	346.126	C15H22O9	[M-H]-	6-DeoxyCatalpol	Terpenoids	Monoterpenoids	99499-99-7	2.82489e+06	2.33979e+06	4.90298e+06	889819	1.16974e+06	2.41921e+06	9.75062e+06	2.45742e+06	3.49299e+06	2.81591e+06	1.2452e+06	1.44722e+06
800	282.28	247.24	281.272	C18H35NO	[M+H]+	Oleamide (9-Octadecenamide)	Lipids	Free fatty acids	301-02-0	5.59354e+06	5.61531e+06	5.93196e+06	4.67196e+06	4.58001e+06	4.73264e+06	7.01039e+06	5.74261e+06	6.05902e+06	5.28855e+06	4.71543e+06	4.96909e+06
801	455.35	455.35	456.36	C30H48O3	[M-H]-	3-Hydroxylup-20(29)-en-28-oic acid (Betulinic acid)*	Terpenoids	Triterpene	472-15-1	165281	77365.1	62437.9	361433	83643.6	179490	30552	197779	13762.6	103256	45331.3	56937.7
802	384.115	252.073	383.108	C14H17N5O8	[M+H]+	Succinyladenosine	Nucleotides and derivatives	Nucleotides and derivatives	4542-23-8	3.6985e+06	5.818e+06	6.01729e+06	8.25291e+06	4.89441e+06	6.02714e+06	9.77861e+06	4.41712e+06	3.36145e+06	6.51991e+06	2.42868e+06	2.3018e+06
803	346.057	211.002	347.063	C10H14N5O7P	[M-H]-	Adenosine 2'-Phosphate	Nucleotides and derivatives	Nucleotides and derivatives	130-49-4	15977	61089.7	30637.8	7167.27	24385	16406.5	142866	124869	107893	36983.8	118392	27895.1
804	265.112	122.071	265.112	C12H17N4OS+	[M]+	Thiamine (Vitamin B1)	Others	Vitamin	70-16-6	760421	934386	702732	5.52564e+06	4750616	5.47406e+06	608665	266260	227012	1.19744e+06	1.87914e+06	1.26905e+06
805	106.05	60.0445	105.043	C3H7NO3	[M+H]+	L-Isoserine	Amino acids and derivatives	Amino acids and derivatives	632-13-3	284614	380689	337397	341536	484522	398949	527713	450597	308248	670784	683219	680365
806	321.14	214.09	320.133	C11H20N4O7	[M+H]+	Gln-Ser-Ser	Amino acids and derivatives	Amino acids and derivatives	-	5.18605e+06	8.23784e+06	1.03711e+07	1.04692e+06	934670	1.5392e+06	1.38645e+07	1.69944e+07	9.3927e+06	493920	476381	600485
807	578.34	279.23	579.354	C28H54NO9P	[M-H]-	2-(2,3-dihydroxypropoxy)-3-(((2-(dimethylamino)ethoxy)(hydroxy)phosphoryl)oxy)propyl (11Z,14Z)-octadeca-11,14-dienoate	Others	Others	-	492706	1.26665e+06	1.32132e+06	1.90474e+07	1.47019e+07	1.79131e+07	720473	513500	251869	1.00145e+07	7.01955e+06	6.2494e+06
808	175.06	115.04	176.069	C7H12O5	[M-H]-	2-Isopropylmalic Acid	Organic acids	Organic acids	49601-06-1	1.43977e+06	1.80604e+06	1.54659e+06	292437	321801	270559	2.24923e+06	1.7118e+06	1.33031e+06	71711	60920.1	82208.8
809	117.056	59.0139	118.063	C5H10O3	[M-H]-	β-Hydroxyisovaleric acid	Organic acids	Organic acids	625-08-1	65877.3	165122	54430.7	47834.3	23426.9	32382.5	23596.1	98928.7	35303.9	23877.4	32907.2	27157.9
810	117.019	73.0295	118.027	C4H6O4	[M-H]-	Methylmalonic acid*	Organic acids	Organic acids	516-05-2	369889	542382	2.21459e+06	1.45256e+06	1.74274e+06	1.38107e+06	1.30949e+06	1.15316e+06	1.42721e+06	508816	994823	621305
811	117.02	73.03	118.027	C4H6O4	[M-H]-	Succinic acid*	Organic acids	Organic acids	110-15-6	369889	542382	2.21459e+06	1.45256e+06	1.74274e+06	1.38107e+06	1.30949e+06	1.15316e+06	1.42721e+06	508816	994823	621305
812	497.17	167.03	498.174	C23H30O12	[M-H]-	6-O-Vanilloylajugol	Terpenoids	Monoterpenoids	124168-04-3	64733.1	58538.2	120055	1.15286e+06	1.19322e+06	1.37907e+06	182818	23273.3	39961.7	1.27349e+07	9.94572e+06	1.45318e+07
813	133.05	71.01	134.058	C5H10O4	[M-H]-	2,3-Dihydroxy-3-Methylbutanoic Acid	Organic acids	Organic acids	1756-18-9	1.49145e+06	1.45536e+06	1.41888e+06	839734	890164	823362	1.38609e+06	1.8579e+06	1.67843e+06	261403	508306	466042
814	481.17	271.1	482.179	C23H30O11	[M-H]-	Guaiacylglycerol-β-Guaiacyl Ether glucoside	Lignans and Coumarins	Lignans	-	27760	46751.3	13411.4	12017.5	24384.5	41159.4	27870.4	61776.9	75649.8	18325.7	5618.33	6392.87
815	651.23	175.04	652.237	C31H40O15	[M-H]-	Martynoside*	Phenolic acids	Phenolic acids	67884-12-2	1.31584e+07	1.38448e+07	1.80257e+07	1.8472e+07	2.2226e+07	2.79355e+07	3.59831e+07	2.99091e+07	2.80728e+07	4.41015e+07	2.51278e+07	3.32982e+07
816	279.232	95.0855	278.225	C18H30O2	[M+H]+	Punicic acid (9Z,11E,13Z-octadecatrienoic acid)	Lipids	Free fatty acids	544-72-9	612851	1.89269e+06	568454	1.26084e+06	1.40389e+06	1.39506e+06	547860	448218	610030	953273	824304	734465
817	375.13	169.09	376.137	C16H24O10	[M-H]-	Mussaenosidic acid	Terpenoids	Monoterpenoids	82451-22-7	550003	239945	557879	10790.1	10016.6	8095.47	489862	488668	416186	774.185	1544.42	85893.6
818	509.165	165.052	508.158	C24H28O12	[M+H]+	Specioside (6-O-p-Coumaroylcatalpol)	Terpenoids	Monoterpenoids	72514-90-0	5.02357e+06	5.11707e+06	4.39038e+06	2.12948e+06	2.3616e+06	1.27778e+06	3.24321e+06	1.36637e+06	1.76437e+06	1.84119e+06	2.12531e+06	3.55038e+06
819	117.019	73.0282	118.027	C4H6O4	[M-H]-	D-Erythronolactone	Organic acids	Organic acids	15667-21-7	86490.6	84972.6	89646.5	98426.2	128197	128756	116986	107352	103414	82010.9	78407.7	94281.5
820	343.1	163.04	344.111	C15H20O9	[M-H]-	Caffeoyl-O-mannitol	Phenolic acids	Phenolic acids	-	107057	102222	189491	27708.8	28378.9	30976.9	202944	529829	546667	143412	193472	166834
821	469.33	423.33	470.34	C30H46O4	[M-H]-	2,3-Dihydroxyurs-12,18-dien-28-oic acid	Terpenoids	Triterpene	-	0	0	0	45376.1	21384.8	28164.3	1445.79	7217.94	1238.69	15302.6	8760.75	9409.59
822	222.097	138.055	221.09	C8H15NO6	[M+H]+	N-Acetyl-D-mannosamine	Others	Saccharides	7772-94-3	84700.5	154695	168434	1.22321e+07	2.64176e+06	6.28853e+06	107036	112032	94554.5	189279	95590	86073.3
823	191.06	85.03	192.063	C7H12O6	[M-H]-	Quinic Acid	Organic acids	Organic acids	77-95-2	180585	221009	245147	683262	525004	411252	442573	246479	375814	326073	348339	370482
824	241.098	223.094	240.09	C14H12N2O2	[M+H]+	β-Carboline-1-propanoic acid	Alkaloids	Plumerane	89915-39-9	1.65552e+06	794713	830991	514300	989443	1.04511e+06	30010	425567	354331	9756.35	508738	351151
825	432.22	120.08	431.213	C16H29N7O7	[M+H]+	Glu-Gln-Arg	Amino acids and derivatives	Amino acids and derivatives	-	180467	89026.9	89413.3	291978	673908	372313	221438	159983	161969	223955	293802	513061
826	327.11	147.05	328.116	C15H20O8	[M-H]-	Caffeyl alcohol 4-O-β-D-glucopyranoside	Phenolic acids	Phenolic acids	-	1.40665e+06	970361	1.14458e+06	780105	790188	778052	3.68703e+06	3.29305e+06	2.88253e+06	805317	497572	348913
827	133.097	70.0658	132.09	C5H12N2O2	[M+H]+	D-Ornithine	Amino acids and derivatives	Amino acids and derivatives	348-66-3	17192.5	24852.3	18459.5	131716	114866	119500	37449.1	17144.1	17117	216742	350578	296662
828	482.324	341.305	481.317	C23H48NO7P	[M+H]+	LysoPE 18:0(2n isomer)	Lipids	LPE	-	1799.65	5929.79	4418.22	45099.4	16688.7	36071.1	4762.02	5976.88	1476.96	24566.8	11721	4749.37
829	147.03	57.0346	148.037	C5H8O5	[M-H]-	2-Hydroxyglutaric Acid*	Organic acids	Organic acids	13095-48-2	233657	216890	374024	688351	634411	506670	795536	522998	961912	297516	303156	265502
830	339.07	177.02	340.079	C15H16O9	[M-H]-	Esculetin-7-O-glucoside*	Lignans and Coumarins	Coumarins	-	1.68543e+07	1.29301e+07	2.21691e+07	37056.9	36300.5	41953.1	42745558	3.75798e+07	4.70196e+07	118617	52918.6	54340.6
831	676.45	184.08	675.447	C35H66NO9P	[M+H]+	1-(9Z-Octadecenoyl)-2-(9-oxo-nonanoyl)-sn-glycero-3-phosphocholine	Lipids	Glycerol ester	-	69444.7	151972	197463	38407.4	32182.6	18996.3	37087	22555.8	9533.44	15818.1	3406.4	10442.5
832	539.177	193.051	540.184	C25H32O13	[M-H]-	3,4-Dihydro-6-O-feruloylcatalpol	Terpenoids	Monoterpenoids	-	25969.4	21721.6	23379.3	6767.89	6892.65	18555.3	7654.59	6670	6355.18	1563.62	5005	8781.02
833	157.16	157.16	158.167	C10H22O	[M-H]-	1-Decanol*	Others	Alcohol compounds	112-30-1	608688	885202	915611	808812	632977	707193	461696	746889	622140	277283	473503	844909
834	455.353	455.353	456.36	C30H48O3	[M-H]-	3-Hydroxyolean-12-en-28-oic acid (Oleanolic acid)	Terpenoids	Triterpene	508-02-1	181138	54105.1	35942.7	1.53371e+06	2.10396e+06	2.20335e+06	41212.8	776720	59850.2	404587	820890	895796
835	206.139	76.0757	205.131	C9H19NO4	[M+H]+	D-Panthenol	Others	Alcohol compounds	81-13-0	62509.2	91386.7	220568	248932	99511.3	209416	273164	164210	192905	231336	88648.5	80407.3
836	397.22	109.1	396.212	C17H28N6O5	[M+H]+	Leu-Gln-His	Amino acids and derivatives	Amino acids and derivatives	-	655886	1.48665e+06	1.08552e+06	501397	1.42705e+06	364261	1.58953e+07	8.02483e+06	7.0567e+06	849486	2.34526e+06	2.00284e+06
837	471.348	471.348	472.355	C30H48O4	[M-H]-	2,3-Dihydroxylup-20(29)-en-28-oic acid (Alphitolic acid)*	Terpenoids	Triterpene	19533-92-7	1.08055e+07	3.22274e+06	3.52558e+06	9.27218e+06	8.21003e+06	8.8851e+06	2.75146e+06	1.12806e+07	1.89472e+06	6.65742e+06	2.9552e+06	4.6577e+06
838	359.13	151.04	358.126	C16H22O9	[M+H]+	Dehydroxysecologanic acid	Terpenoids	Monoterpenoids	-	1.42494e+06	930094	1.64016e+06	19869.3	15086.4	76123.4	1.36333e+06	1.7483e+06	1.92638e+06	18340	3088.03	5649.49
839	193.035	72.9931	194.043	C6H10O7	[M-H]-	D-Galacturonic acid*	Others	Saccharides	685-73-4	289065	388575	254373	364992	253541	248707	194295	221649	98240	49028.2	118204	64925.3
840	199.17	199.17	200.178	C12H24O2	[M-H]-	Dodecanoic acid (Lauric acid)	Lipids	Free fatty acids	143-07-7	621401	1.13858e+06	645218	1.99198e+06	2.00958e+06	1.59742e+06	409985	176764	208613	247375	203968	151615
841	299.11	59.01	300.136	C18H20O4	[M-H]-	Doitungbiphenyl A	Phenolic acids	Phenolic acids	-	1.41232e+06	1.81126e+06	1.18813e+06	1.13535e+06	680297	869675	172596	691124	345222	320825	601553	774512
842	474.17	327.12	473.166	C20H23N7O7	[M+H]+	10-Formyltetrahydrofolic Acid	Alkaloids	Alkaloids	2800-34-2	4.13364e+06	3.7139e+06	4.15675e+06	7.37009e+06	5.72703e+06	7.94234e+06	897895	615545	808453	1.33866e+06	893821	990318
843	534.36	184.07	533.348	C27H52NO7P	[M+H]+	LysoPC 19:2	Lipids	LPC	-	6221.99	14214.9	11180.3	1.85183e+06	956286	1.24057e+06	10198.5	7156.52	7463.36	776954	92435.3	168932
844	187.04	130.04	188.047	C11H8O3	[M-H]-	Plumbagin; 5-Hydroxy-2-Methyl-1,4-Naphthoquinone	Quinones	Quinones	481-42-5	859.811	4046.72	2357.69	126242	189143	209708	0	0	0	284421	243046	258225
845	218.11	88.04	219.111	C9H17NO5	[M-H]-	D-Pantothenic Acid*	Others	Vitamin	79-83-4	3.32342e+06	4.65122e+06	3.24948e+06	5.15401e+06	4.47652e+06	3.63694e+06	323812	243009	225940	1.37148e+06	6.75876e+06	6.5372e+06
846	473.162	149.058	472.158	C21H28O12	[M+H]+	Sibirioside A	Phenolic acids	Phenolic acids	173046-19-0	103931	95174.4	164709	114932	110949	119154	13241.1	41157	9170.5	25206.7	14203.7	36837.2
847	167.143	111.081	166.136	C11H18O	[M+H]+	Dihydrojasmone	Others	Ketone compounds	1128-08-1	69193.1	76729.2	85375.9	53096.2	44343.5	51355.3	41363	41840.2	42854	23781.7	29989.2	34284.9
848	361.164	189.09	360.157	C20H24O6	[M+H]+	Dihydrodehydrodiconiferyl alcohol	Lignans and Coumarins	Lignans	126253-41-6	1110.66	17008.1	3126.94	71792.5	104661	92242.1	22560.2	17891	6755.52	61212.9	130048	71899.8
849	611.16	449.11	610.153	C27H30O16	[M+H]+	Orientin-7-O-glucoside*	Flavonoids	Flavones	-	169636	50033.8	183246	44403.1	39969.8	33103.5	311222	58845.8	97474.9	27186.5	10492.4	14903.4
850	413.22	249.15	414.225	C21H34O8	[M-H]-	Aeginetic Acid 5-O-Quinovoside	Terpenoids	Terpene	-	559611	1.46056e+06	1.07474e+06	645021	1.46279e+06	431586	1.39419e+06	394144	294804	434178	934529	756152
851	463.12	301.07	462.116	C22H22O11	[M+H]+	Diosmetin-7-O-galactoside*	Flavonoids	Flavones	-	7.78106e+06	4.15917e+06	1.45456e+07	41782.9	49079.7	54865.7	2.52783e+07	1.36197e+07	2.58099e+07	130673	55551.9	22696
852	611.143	287.054	610.132	C30H26O14	[M+H]+	Gallocatechin-(4α→8)-gallocatechin	Flavonoids	Flavanols	-	653441	1.01991e+06	1.94497e+06	96428.2	33658.1	103307	2.22852e+06	468606	565500	103124	23211.8	10147.3
853	338.989	96.9696	339.996	C6H14O12P2	[M-H]-	D-Fructose-1,6-biphosphate	Others	Saccharides	488-69-7	33798	50615	51569.5	223012	267760	277101	46664.5	88449.9	44076.7	431101	563866	422674
854	149.095	91.0545	148.089	C10H12O	[M+H]+	Benzylacetone	Others	Ketone compounds	2550-26-7	0	0	0	139015	154423	229701	229249	68428.8	37426.9	271978	197173	130571
855	523.218	361.14	524.226	C26H36O11	[M-H]-	Secoisolariciresinol 4-O-glucoside	Lignans and Coumarins	Lignans	-	7470.97	11048.1	13784.8	8018.14	13888.9	28150.4	60164.8	18340	6445.46	0	0	0
856	453.192	453.197	454.199	C26H30O7	[M-H]-	3'-O-Methyldiplacol	Flavonoids	Flavanonols	-	61653	61281.2	50310.6	308865	245154	286430	46331.9	39970.6	25764.3	75287.8	57787.3	48141.5
857	363.17	201.11	364.173	C16H28O9	[M-H]-	Glucosyl 6,9-dihydroxydec-4-enoic acid	Others	Others	-	232841	110229	375915	9584.41	19132.9	29593.7	181660	202341	195337	6442.27	5063.22	9569.56
858	218.1	88.04	219.111	C9H17NO5	[M-H]-	6-(((S)-1-carboxyethyl)amino)-4-hydroxyhexanoicacid*	Amino acids and derivatives	Amino acids and derivatives	-	2.42402e+06	4.26069e+06	3.20796e+06	4.0469e+06	4.6916e+06	3.39234e+06	266322	166107	208894	1.23868e+06	5.09554e+06	5605495
859	247.129	86.09	246.122	C10H18N2O5	[M+H]+	L-Isoleucyl-L-Aspartate	Amino acids and derivatives	Amino acids and derivatives	-	35131.1	90591.2	57637.3	177482	190355	228987	60852.5	68206.3	49678.7	121259	196372	143337
860	383.22	301.22	384.23	C24H32O4	[M-H]-	1-(2,4,6-Trihydroxyphenyl)-6Z,9Z,12Z,15Z-octadecatetraen-1-one	Others	Others	-	58868.4	70340.5	50158.3	705959	178171	256618	57044.7	56018.4	29328.4	382821	151721	110562
861	337.065	163.04	336.063	C19H12O6	[M+H]+	Dicumarol	Lignans and Coumarins	Coumarins	66-76-2	148917	203528	221911	679938	469627	720108	151535	139424	34982	395709	217846	280015
862	175.061	115.04	176.069	C7H12O5	[M-H]-	2-Propylmalic Acid*	Organic acids	Organic acids	-	1.83772e+06	2.79254e+06	1.98404e+06	428810	486176	409038	2.91808e+06	2.70412e+06	2.13659e+06	133194	150738	141455
863	347.134	127.04	348.142	C15H24O9	[M-H]-	Ajugol	Terpenoids	Monoterpenoids	52949-83-4	304096	325798	476257	2.30798e+06	1.83201e+06	2.52262e+06	102737	77130.5	124522	2.35882e+06	6.20768e+06	6.72557e+06
864	138.055	120.044	137.048	C7H7NO2	[M+H]+	4-Aminobenzoic acid	Phenolic acids	Phenolic acids	150-13-0	146451	92094.1	158112	380384	300123	401003	324520	172915	355202	145375	135660	101321
865	193.05	133.03	194.058	C10H10O4	[M-H]-	4,5,8-Trihydroxy-α-tetralone	Quinones	Quinones	-	22404.5	24717.3	26648.8	407097	1.8128e+06	2.17349e+06	35048.6	19350.3	27371.5	386668	3.92157e+06	1.44288e+06
866	463.12	301.08	462.116	C22H22O11	[M+H]+	6-C-MethylKaempferol-3-glucoside*	Flavonoids	Flavones	-	9.01231e+06	4.07812e+06	1.71127e+07	39157.4	50078.1	58108.4	2.50598e+07	1.49327e+07	2.82399e+07	136851	32828.3	14335.4
867	432.26	251.16	431.253	C22H33N5O4	[M+H]+	Lys-Trp-Val	Amino acids and derivatives	Amino acids and derivatives	-	161150	366277	339125	215514	418403	117405	582057	75730.4	91040	159878	239831	213073
868	149.096	121.064	148.088	C10H12O	[M+H]+	3,5-Dimethyl-2,3-dihydrobenzofuran	Others	Others	-	986619	725246	785653	837407	846897	816726	904087	948175	963595	643922	750439	1.00931e+06
869	297.316	183.211	298.324	C20H42O	[M-H]-	1-Eicosanol	Others	Alcohol compounds	629-96-9	65482.2	109637	125057	126743	163063	112739	215082	118315	139017	361717	291494	202222
870	481.17	152.01	482.179	C23H30O11	[M-H]-	6-O-(4-Methoxybenzoyl)Ajugol	Terpenoids	Monoterpenoids	146564-46-7	57177	16897.1	39054.8	6362.99	4548.32	10488.6	40541.4	59597.5	15971.7	1340.57	1071.41	612.828
871	170.092	124.087	169.085	C7H11N3O2	[M+H]+	1-Methylhistidine*	Amino acids and derivatives	Amino acids and derivatives	332-80-9	555814	560359	576776	850882	890236	905440	634234	669193	645873	989078	745897	676612
872	170.092	124.088	169.085	C7H11N3O2	[M+H]+	3-Methyl-L-Histidine*	Amino acids and derivatives	Amino acids and derivatives	368-16-1	555814	560359	576776	850882	890236	905440	634234	669193	645873	989078	745897	676612
873	480.308	339.289	479.301	C23H46NO7P	[M+H]+	LysoPE 18:1*	Lipids	LPE	89576-29-4	328957	407067	281462	4.85332e+06	2.98657e+06	3.54796e+06	456210	302775	243454	2.92911e+06	1.19417e+06	774515
874	311.223	171.138	312.23	C18H32O4	[M-H]-	13S-Hydroperoxy-9Z,11E-octadecadienoic acid	Lipids	Free fatty acids	33964-75-9	41612.4	113591	40581.9	108048	140648	151956	41795.3	40872.9	16173.6	165968	135196	69386
875	349.086	187.034	350.094	C16H18N2O5S	[M-H]-	Indole-3-cyano-2-O-glucoside	Alkaloids	Plumerane	-	150783	100168	210227	23765.7	24302	25991.6	350490	216686	160325	30650.5	16770.1	10397
876	341.09	179.03	342.095	C15H18O9	[M-H]-	6-O-Caffeoyl-D-glucose*	Phenolic acids	Phenolic acids	-	1.59447e+06	1.37631e+06	1.44806e+06	8.98247e+06	7.10497e+06	6.39399e+06	1.61687e+06	1.21239e+06	1.14494e+06	1.92462e+06	1.70978e+06	1.53832e+06
877	262.24	200.2	261.23	C14H31NO3	[M+H]+	2-Aminotetradecane-1,5,13-triol	Others	Others	-	2.20262e+06	2.86352e+06	2.72516e+06	2.65308e+06	2.6375e+06	314060	344783	2.748e+06	419977	314261	363993	254893
878	476.28	335.26	475.27	C23H42NO7P	[M+H]+	LysoPE 18:3	Lipids	LPE	-	19794.6	14467.7	13437.5	528859	192491	243442	13778.4	23428	14925.8	153982	40023.6	34601.4
879	180.087	163.06	179.079	C6H13NO5	[M+H]+	D-Glucosamine	Others	Saccharides	3416-24-8	389332	776785	405249	366151	659505	708711	626092	353681	371461	268767	561204	474445
880	247.13	86.0968	246.122	C10H18N2O5	[M+H]+	Leu-Asp	Amino acids and derivatives	Amino acids and derivatives	32949-40-9	215454	323155	189915	227574	361185	222549	69978.3	180907	61264.2	151364	306172	97594.3
881	135.03	75.0088	136.037	C4H8O5	[M-H]-	D-Threonic Acid	Others	Saccharides	3909-12-4	975782	867528	1.1339e+06	2.2674e+06	3.50545e+06	2.73073e+06	935186	1.11545e+06	1.32577e+06	296519	311194	313563
882	219.098	86.0606	218.09	C8H14N2O5	[M+H]+	Hyp-Ser	Amino acids and derivatives	Amino acids and derivatives	-	31471.1	25556	15456.8	146880	78427.7	92995.8	36760.3	22926.7	35569.1	87591.8	55926.6	28668.8
883	189.123	126.091	188.116	C8H16N2O3	[M+H]+	N6-Acetyl-L-lysine	Amino acids and derivatives	Amino acids and derivatives	692-04-6	113747	126098	85815.5	108003	37135	100141	122673	27578.6	92643.3	102548	76852.9	167295
884	329.23	171.1	330.241	C18H34O5	[M-H]-	2-Hydroxy-4-methyl-3-undecanoyloxypentanoic acid methyl ester	Others	Others	-	22192.4	56797.7	27140	265836	242597	412594	32354.2	12491.7	13333.4	547129	163372	170772
885	299.11	137.02	300.121	C14H20O7	[M-H]-	Salidroside	Phenolic acids	Phenolic acids	10338-51-9	182642	183918	151873	144332	155861	127985	420966	634103	655104	193081	135848	110077
886	537.2	375.15	538.205	C26H34O12	[M-H]-	Cycloolivil-6-O-glucoside	Lignans and Coumarins	Lignans	-	40211.1	34289.6	47403.1	38498.4	76764.4	78433.8	63495.4	23991.1	16175.8	93544.7	9743.72	14582.1
887	421.14	169.05	422.142	C17H26O12	[M-H]-	Acetylcatalpol	Terpenoids	Monoterpenoids	-	643010	823452	811918	282419	351752	329589	533416	442493	505827	411646	719435	748740
888	283.264	283.26	284.272	C18H36O2	[M-H]-	16-Methylheptadecanoic acid	Lipids	Free fatty acids	2724-58-5	492412	890940	662211	325419	506832	329067	553481	391602	932292	446776	826209	429497
889	147.029	57.0344	148.037	C5H8O5	[M-H]-	2-Dehydro-3-deoxy-L-arabinonate*	Others	Saccharides	-	212090	226352	346162	603458	616475	535365	794913	926559	1.04113e+06	272417	308498	290142
890	155.01	111.02	156.017	C5H4N2O4	[M-H]-	Orotic acid (Vitamin B13)	Others	Vitamin	65-86-1	314119	392366	331337	646628	731632	683745	503651	351116	745308	389777	639706	633562
891	230.115	70.0659	229.106	C9H15N3O4	[M+H]+	Pro-Asn	Amino acids and derivatives	Amino acids and derivatives	107856-82-6	260453	208159	257560	702862	631578	787887	436683	89476.2	96716.8	498834	28592.8	52773.7
892	293.212	235.172	294.219	C18H30O3	[M-H]-	13-KODE; (9Z,11E)-13-Oxooctadeca-9,11-dienoic acid*	Lipids	Free fatty acids	54739-30-9	6857.05	11221.1	10805.3	2746.94	3946.06	4296.65	19444.3	8655.07	7275.55	7646.63	4980.04	4756.69
893	357.12	177.06	358.126	C16H22O9	[M-H]-	(S)-4-(3-Hydroxyphenyl)-4-(beta-D-glucopyranosyloxy)butyric acid	Others	Others	-	115217	73130.2	81883.9	168952	170425	303618	176786	170883	221398	347789	119631	172425
894	189.087	128.059	188.084	C12H12O2	[M+H]+	Butylidenephthalide	Others	Lactones	72917-31-8	27777.8	36433.6	27559.5	45147.5	48119.1	72165	53358.3	23369.6	31359.2	74684.1	96991.8	54297.7
895	371.2	209.15	370.196	C15H26N6O5	[M+H]+	Lys-His-Ser	Amino acids and derivatives	Amino acids and derivatives	-	682098	688852	789673	240856	229640	273436	1.04863e+06	1.23663e+06	1.21224e+06	191119	131270	167832
896	353.12	191.07	352.115	C17H20O8	[M+H]+	2,5-Dimethyl-7-hydroxychromone glucoside	Others	Chromone	-	1.34113e+06	993798	1.38236e+06	628240	265498	515037	1.98633e+06	1.87769e+06	2.22795e+06	546365	255657	253961
897	241.22	241.21	242.225	C15H30O2	[M-H]-	13-methylmyristic acid	Lipids	Free fatty acids	2485-71-4	21028.1	29771.7	20971.9	93553.8	232978	262758	18077.4	54873.9	60645.6	41409.5	152116	126418
898	664.116	136.062	663.109	C21H27N7O14P2	[M+H]+	Nicotinic acid adenine dinucleotide	Nucleotides and derivatives	Nucleotides and derivatives	53-84-9	2.78681e+06	5.5446e+06	3.38542e+06	1.07038e+06	1.28811e+06	1.33439e+06	2.27812e+06	3.93518e+06	2.48734e+06	1.11441e+06	1.60683e+06	1.40649e+06
899	268.106	136.062	267.097	C10H13N5O4	[M+H]+	Vidarabine	Nucleotides and derivatives	Nucleotides and derivatives	5536-17-4	2.15578e+06	4.21677e+06	3.07108e+06	289716	1.22373e+06	788598	2.13359e+06	1.60808e+06	3.08777e+06	178975	8.65662e+06	968407
900	580.36	281.25	581.369	C28H56NO9P	[M-H]-	1-(2,3-dihydroxypropoxy)-3-(((2-(dimethylamino)ethoxy)(hydroxy)phosphoryl)oxy)propan-2-yl (Z)-14-Octadecenoic Acid	Others	Others	-	56356.7	153243	104259	2.53458e+06	1.94033e+06	1.97902e+06	79164.6	53786.7	34200.4	1.0626e+06	546577	322401
901	431.23	251.17	432.236	C21H36O9	[M-H]-	Glucosyl 10,11-dihydroxy-2,6-farneSadienoate	Others	Others	-	861458	971594	1.30454e+06	1.47056e+06	736978	828697	1.86405e+06	1.01927e+06	1.48686e+06	1.06433e+06	260955	180175
902	179.072	92.0265	180.079	C10H12O3	[M-H]-	Propyl 4-hydroxybenzoate	Phenolic acids	Phenolic acids	94-13-3	15126.4	8771.26	8826.9	12199.3	7483.03	13697.2	9479.04	10230.3	10134.1	6309.2	6903.15	9085.77
903	485.33	485.33	486.334	C30H46O5	[M-H]-	2,19-Dihydroxy-3-oxours-12-en-28-oic acid	Terpenoids	Triterpene	176983-21-4	11130.9	6499.61	5780.29	42470.5	28260.2	27479.4	8841.98	29524.9	11208.5	20299.8	14085.2	14986.6
904	299.077	137.024	300.084	C13H16O8	[M-H]-	Salicylic acid-2-O-glucoside	Phenolic acids	Phenolic acids	10366-91-3	147623	165916	56912.2	80315.6	118539	116471	351578	345040	582092	188932	44270.4	32127
905	103.004	59.0136	104.011	C3H4O4	[M-H]-	Hydroxypyruvic acid*	Organic acids	Organic acids	1113-60-6	301142	379626	364502	423968	475847	458306	206943	270391	181960	274079	260342	274953
906	293.212	275.202	294.219	C18H30O3	[M-H]-	9-Oxo-10E,12Z-octadecadienoic acid	Lipids	Free fatty acids	54232-59-6	10830.4	13799.6	18544.6	13552.8	13127.5	10634.1	24413	13430.4	10904.1	13710.1	10582	4530
907	111.02	67.0302	112.027	C4H4N2O2	[M-H]-	Uracil	Nucleotides and derivatives	Nucleotides and derivatives	66-22-8	179764	241692	328485	773957	828132	723447	774331	331175	443495	451238	380862	441105
908	433.149	403.109	432.142	C22H24O9	[M+H]+	3,5,6,7,8,3',4'-Heptamethoxyflavone	Flavonoids	Flavonols	1178-24-1	3850.83	5485.64	4923.01	41166.7	25098.5	92305.9	7874.5	6742.36	8021.14	42043.6	22934.1	22374.9
909	735.248	175.038	736.258	C35H44O17	[M-H]-	Clerodenoside A; 2'',3''-Diacetylmartynoside*	Phenolic acids	Phenolic acids	164022-75-7	8864.63	17082.6	19357.2	415735	552880	1.0207e+06	1.04206e+06	83571	53819.1	1.2542e+06	1.35844e+06	1.50909e+06
910	147.03	87.0081	148.037	C5H8O5	[M-H]-	L-Citramalic acid	Organic acids	Organic acids	6236-09-5	146959	197951	273176	736804	786349	660981	597537	206044	268061	455859	448822	433206
911	371.17	353.15	370.163	C18H26O8	[M+H]+	3,4,5-Trihydroxy-6-[1-(4-methoxyphenyl)pentan-3-yloxy]oxane-2-carboxylic acid	Phenolic acids	Phenolic acids	-	832774	688264	1.05831e+06	330909	225500	407673	407948	376500	715792	131720	99506	141388
912	160.061	98.0237	161.069	C6H11NO4	[M-H]-	N-Acetyl-L-threonine	Amino acids and derivatives	Amino acids and derivatives	17093-74-2	235165	164322	123776	15266.4	34804.7	14238.7	170211	199326	186313	6388.63	21170.9	25359.4
913	239.103	136.076	238.095	C11H14N2O4	[M+H]+	Gly-Tyr*	Amino acids and derivatives	Amino acids and derivatives	658-79-7	17915.5	25721.7	19594.2	118546	95199	139760	4091.95	18513.3	21663.9	52376.4	87331.8	48384.4
914	579.171	271.063	578.164	C27H30O14	[M+H]+	Apigenin-7-O-rutinoside (Isorhoifolin)*	Flavonoids	Flavones	552-57-8	2.48556e+07	2.3469e+07	3.33192e+07	599243	341551	615623	3.99282e+07	1.64041e+07	1.35402e+07	101333	198298	138837
915	176.103	113.071	175.096	C6H13N3O3	[M+H]+	L-Citrulline	Amino acids and derivatives	Amino acids and derivatives	372-75-8	126909	224969	170040	296226	306706	405636	199748	68242.6	79630.1	248255	1.20466e+06	1.49927e+06
916	331.07	169.01	332.074	C13H16O10	[M-H]-	2-O-Galloyl-D-glucose	Phenolic acids	Phenolic acids	-	395391	318632	464200	718687	429623	700331	663429	596827	958122	890992	592917	656252
917	389.22	165.06	390.225	C19H34O8	[M-H]-	Rehmaionoside A	Terpenoids	Monoterpenoids	104112-06-3	50658.6	72641.5	35198.7	25890.5	53828.5	65447.1	172363	653165	339244	43439.6	26302.6	34406.7
918	221.113	74.0618	220.106	C8H16N2O5	[M+H]+	Thr-Thr	Amino acids and derivatives	Amino acids and derivatives	-	16937.6	20196.5	15968.2	52611.7	46131.8	64801.6	6410.54	10954	13286.6	55663.8	84212.5	79147.8
919	271.127	147.077	270.126	C17H18O3	[M+H]+	trans-Trimethoxyresveratrol	Others	Stilbene	22255-22-7	42870.6	24004.7	53115.4	7087.63	4961.45	10926.5	513613	132013	109464	20227	3384.68	5832.64
920	548.371	184.073	547.364	C28H54NO7P	[M+H]+	LysoPC 20:2*	Lipids	LPC	-	72327.8	149833	81789.1	1.94293e+06	2.05743e+06	2.2328e+06	93294.9	76826.8	37289.1	568969	374173	154805
921	293.213	113.098	294.219	C18H30O3	[M-H]-	17-Hydroxylinolenic acid	Lipids	Free fatty acids	-	33708	46040.1	43254	172951	186396	160797	44356.1	41631.2	23056.4	133243	95181.9	54246.9
922	361.15	199.1	362.158	C16H26O9	[M-H]-	Glucosyl 5,8-dihydroxy-2,6-dimethylocta-2,6-dienoic acid	Others	Others	-	137936	148519	96385.6	36348	31415.2	34766.2	264489	271860	261335	27172.4	11168.6	17508.9
923	503.16	179.06	504.169	C18H32O16	[M-H]-	D-Panose*	Others	Saccharides	33401-87-5	644158	397360	840919	924668	604368	866149	777567	919645	1.21936e+06	1.21733e+06	1271322	1.74748e+06
924	331.07	169.01	332.074	C13H16O10	[M-H]-	3-O-Galloyl-D-glucose*	Phenolic acids	Phenolic acids	-	1.23401e+06	189612	1.81706e+06	571659	581499	653790	1.65388e+06	1.13331e+06	2.24621e+06	411220	393460	339928
925	289.254	157.159	290.261	C20H34O	[M-H]-	cis-Abienol	Terpenoids	Ditepenoids	17990-16-8	7903.03	9494.79	12280.4	10493.5	9905.02	11274.8	6322.5	10326.2	7124.98	14070.6	18183.2	23539.6
926	281.113	166.086	280.106	C13H16N2O5	[M+H]+	L-Aspartyl-L-Phenylalanine	Amino acids and derivatives	Amino acids and derivatives	13433-09-5	207897	277068	189811	607648	473665	760623	247063	239995	256801	406689	315562	355466
927	325.14	175.07	324.136	C20H20O4	[M+H]+	3-Prenyl-4,2',4'-Trihydroxychalcone	Flavonoids	Chalcones	202815-28-9	1.9701e+06	1.60194e+06	1.47559e+06	6.2233e+06	12677415	9.24049e+06	1.93835e+06	813268	792671	3.83001e+06	2.20349e+06	1.78018e+06
928	298.1	136.06	297.09	C11H15N5O3S	[M+H]+	5'-Deoxy-5'-(methylthio)adenosine	Nucleotides and derivatives	Nucleotides and derivatives	2457-80-9	1.50916e+06	1.75315e+06	1.78152e+06	401740	353785	445984	1.3157e+06	1.10433e+06	1.19401e+06	451831	295380	205949
929	813.28	637.24	814.289	C37H50O20	[M-H]-	Jionoside B1*	Phenolic acids	Phenolic acids	120406-37-3	10964.3	6670	17953.9	26675	30010	71888.9	4292.81	1600.19	3340	32945.7	69851.8	69317.6
930	173.046	93.0346	174.053	C7H10O5	[M-H]-	Shikimic acid	Organic acids	Organic acids	138-59-0	301574	221296	285728	170135	97649.9	149914	104758	133336	108505	84899.2	145357	158298
931	303.04	257.045	302.043	C15H10O7	[M+H]+	3,5,7,4'-Tetrahydroxy-Coumaronochromone	Others	Chromone	-	622077	358887	354950	44193	148046	72727.6	831351	939696	787088	150289	108380	71848.9
932	203.07	144.057	202.063	C12H10O3	[M+H]+	6-Methoxy-2-naphthoic acid	Organic acids	Organic acids	2471-70-7	1619.46	2244.65	9982.73	68594.7	63566.8	95555.7	5466.8	2132.72	916.559	79785.9	47814.3	50112.8
933	113.06	67.054	112.052	C6H8O2	[M+H]+	2,4-Hexadienoic acid	Organic acids	Organic acids	110-44-1	51068.1	128439	91338.1	103149	108482	112302	109602	53771.9	56298.1	141142	121021	113484
934	653.38	397.14	654.383	C31H58O14	[M-H]-	1-Palmitoyl-Sn-Glycerol 3-O-Diglucoside	Lipids	Glycerol ester	-	16378.4	48540.1	41770.2	169164	208228	236632	38329.2	45933.7	40923.7	74389.5	185360	94185.4
935	293.21	293.21	294.219	C18H30O3	[M-H]-	Machilusolide D	Others	Lactones	-	109341	126769	101903	329576	389968	461029	155573	54246.1	26079.5	282673	228664	130840
936	494.32	184.07	493.317	C24H48NO7P	[M+H]+	LysoPC 16:1*	Lipids	LPC	76790-27-7	347794	488795	349828	5.57724e+06	2.88242e+06	3.49318e+06	491195	293673	143123	1.57528e+06	894836	430365
937	304.162	175.119	303.154	C11H21N5O5	[M+H]+	Glu-Arg	Amino acids and derivatives	Amino acids and derivatives	7219-59-2	71701.4	63242.6	89239.5	71326.9	88851	79088.4	86430.1	109646	64302.9	98818.4	58647	246845
938	773.21	303.05	772.206	C33H40O21	[M+H]+	Quercetin-7-O-rutinoside-4'-O-glucoside	Flavonoids	Flavonols	-	20786.8	40799.7	47972.5	6059.54	8340	12844.8	423605	115910	126235	16811.2	3340	13340
939	188.06	114.06	189.064	C7H11NO5	[M-H]-	(2S)-2-Amino-6-oxoheptanedioic acid	Alkaloids	Alkaloids	75650-93-0	118866	149626	249799	56363.5	70104.3	75328.5	136380	368955	323976	28636.7	16393.9	10122.8
940	122.096	105.071	121.089	C8H11N	[M+H]+	2-Phenylethylamine	Alkaloids	Benzylphenylethylamine alkaloids	156-28-5	164522	111344	103364	57076	65254.9	71623.9	38280.1	77422.1	24128.3	51135.4	44869.8	70098.3
941	503.14	341.09	504.148	C21H28O14	[M-H]-	1-O-Caffeoyl-(6-O-glucosyl)-β-D-glucose	Phenolic acids	Phenolic acids	-	16936	7961.93	17788.3	13726.6	9767.55	21418.4	69458.9	25920	24874.4	11056.7	19708.6	11168.2
942	693.24	175.04	694.247	C33H42O16	[M-H]-	Dideacetylpicfeoside A*	Phenolic acids	Phenolic acids	-	16817.8	24862.4	54064.8	100621	87053.6	105394	1.39152e+07	433882	375622	1.806e+06	95189.6	94115.3
943	323.029	211.001	324.036	C9H13N2O9P	[M-H]-	Uridine 5'-monophosphate	Nucleotides and derivatives	Nucleotides and derivatives	58-97-9	35391.8	101647	44865.3	32624.5	50403.8	57986.4	50134.9	71083.9	18822.3	104550	81497.8	34839.9
944	301.09	123.01	302.1	C13H18O8	[M-H]-	Tachioside*	Phenolic acids	Phenolic acids	109194-60-7	275345	407304	310528	1.1735e+06	1.41906e+06	2.22935e+06	1.99559e+06	1.53989e+06	2.58431e+06	2.96412e+06	1.64359e+06	1.86178e+06
945	341.11	119.03	342.116	C12H22O11	[M-H]-	D-Sucrose*	Others	Saccharides	57-50-1	9.00354e+06	1.01093e+07	1.22856e+07	3.70425e+06	718312	875031	1.10349e+07	1.58302e+07	1.89669e+07	5.37232e+06	9.87959e+06	1.1154e+07
946	177.041	113.024	178.048	C6H10O6	[M-H]-	4,5,6-Trihydroxy-2-oxohexanoic acid	Organic acids	Organic acids	56742-44-0	22394.9	15823.6	21070.4	28463.4	24688.9	25085.3	14848.2	20818.8	30599.7	7596.33	3520.41	10611.5
947	455.353	455.353	456.36	C30H48O3	[M-H]-	3-Hydroxyurs-12-en-28-oic acid (Ursolic acid)*	Terpenoids	Triterpene	77-52-1	187037	41837.3	37515.4	274885	161243	138351	41188.7	170524	43172.4	123195	67321.9	93538.6
948	313.09	151.04	312.084	C14H16O8	[M+H]+	5-O-β-D-Glucopyranosyl-3-hydrobenzo(b)fu-ran-2-one	Phenolic acids	Phenolic acids	-	122518	217362	198024	454792	740555	692667	185544	556779	460573	1.14869e+06	201560	191320
949	331.1	169.01	332.111	C14H20O9	[M-H]-	2,6-dimethoxy-hydroquinone-4-O-β-D-glucopyranoside	Phenolic acids	Phenolic acids	-	432003	363738	433213	676652	497930	834306	686291	573671	1.05907e+06	925586	591154	768071
950	341.109	89.0249	342.116	C12H22O11	[M-H]-	Isomaltulose*	Others	Saccharides	13718-94-0	1.38579e+07	1.45085e+07	1.75112e+07	5.50218e+06	6.9355e+06	9.23994e+06	1.75385e+07	2.37681e+07	2.60547e+07	8.17986e+06	1.00466e+07	9.23529e+06
951	333.06	333.06	334.067	C9H19O11P	[M-H]-	1-(sn-Glycero-3-phospho)-1D-myo-inositol	Others	Saccharides	-	8.61825e+06	1.34408e+07	1.35313e+07	9.43652e+06	7.65584e+06	8.11754e+06	8.02494e+06	6.64897e+06	6.26646e+06	1.64545e+07	1.31811e+07	1.50604e+07
952	115.004	71.0139	116.011	C4H4O4	[M-H]-	Maleic acid*	Organic acids	Organic acids	110-16-7	18939.1	21984.8	15560	14978.8	11638	9109.6	17006.3	23785.9	23160.2	2646.37	4544.14	5523.73
953	428.15	132.05	427.141	C18H25N3O7S1	[M+H]+	Asp-Tyr-Met	Amino acids and derivatives	Amino acids and derivatives	-	3.25085e+06	2.31492e+06	4.18402e+06	4245.03	3839.74	34652.5	4.92107e+06	1.0613e+07	1.28622e+07	3448.95	1921.02	5304.24
954	339.253	121.101	338.246	C20H34O4	[M+H]+	5,6-DiHETrE[(±)5,6-dihydroxy-8Z,11Z,14Z-eicosatrienoic acid]	Lipids	Free fatty acids	213382-49-1	120919	50293.7	290529	0	0	0	54030.9	45116.9	31460.5	34116.3	23661.7	16357.5
955	341.109	119.035	342.116	C12H22O11	[M-H]-	D-Trehalose*	Others	Saccharides	99-20-7	5.47514e+06	6.07039e+06	6.20774e+06	2.28324e+06	2.66086e+06	3.8233e+06	7.08876e+06	1.02414e+07	8.81054e+06	3.44315e+06	4.50093e+06	5.33765e+06
956	161.107	144.081	160.1	C10H12N2	[M+H]+	Tryptamine	Alkaloids	Plumerane	61-54-1	30216.1	24934.8	16402.7	71017.3	94290.4	51514.8	31318.9	26907.5	7566.58	32262.4	120828	106180
957	329.102	268.082	328.095	C18H16O6	[M+H]+	6-Hydroxy-5,7,4'-trimethoxyflavone	Flavonoids	Flavones	6938-19-8	66517.7	111131	89900.4	163210	190800	238599	252073	122067	194391	378005	500579	415828
958	154.05	136.039	153.043	C7H7NO3	[M+H]+	3-Hydroxyanthranilic acid	Alkaloids	Phenolamine	548-93-6	218404	306283	372669	303276	301477	372308	694668	460611	516701	195468	101646	205324
959	473.2	207.14	472.189	C22H28N6O4S1	[M+H]+	Met-Trp-His	Amino acids and derivatives	Amino acids and derivatives	-	39610.8	40947.4	48386.6	1.51865e+07	3.32962e+06	1.10334e+06	73708.5	113913	106062	9.62974e+06	1.82789e+06	1.4403e+06
960	385.11	223.06	386.121	C17H22O10	[M-H]-	4-O-Glucosyl-sinapate	Phenolic acids	Phenolic acids	-	481659	594435	1.13608e+06	61766.8	66973.2	65822.4	489668	245373	165073	74386.5	21745.9	38188.8
961	267.135	120.081	266.127	C13H18N2O4	[M+H]+	Phe-Thr	Amino acids and derivatives	Amino acids and derivatives	51352-44-4	7767.46	30466.4	7619.4	172062	223313	219027	15403.7	20331.9	10291.4	84603.8	193665	78616.1
962	397.22	109.1	396.212	C17H28N6O5	[M+H]+	Gln-Leu-His	Amino acids and derivatives	Amino acids and derivatives	-	298046	222024	428370	6.13599e+06	9.81841e+06	2.86068e+06	756603	797718	669991	5.16784e+06	3.10782e+06	1.93107e+06
963	147.066	59.0139	148.074	C6H12O4	[M-H]-	Mevalonic acid	Organic acids	Organic acids	150-97-0	1.77961e+06	2.19858e+06	2.25654e+06	192428	623980	481955	3.5055e+06	1.79892e+06	2.18039e+06	167334	127489	112684
964	495.15	247.1	494.142	C23H26O12	[M+H]+	Columbianetin malonyl glucopyranoside	Lignans and Coumarins	Coumarins	-	72651.9	35441.3	48782.1	76489.4	35729.9	65016.1	75742.2	187261	144189	134218	51683.9	55107.8
965	521.2	131.05	520.194	C26H32O11	[M+H]+	Dehydrodiconiferyl alcohol-4-O-glucoside*	Lignans and Coumarins	Lignans	107870-88-2	5.79304e+06	2.59697e+06	4.13017e+06	1.22345e+06	2.01951e+06	3.1089e+06	9.5696e+06	1.57826e+06	3.53572e+06	8.88216e+06	50288.1	54487.5
966	623.2	163.03	622.19	C29H34O15	[M+H]+	Crenatoside	Phenolic acids	Phenolic acids	61276-16-2	125288	1.34773e+06	126051	118530	226850	68528.5	111715	148127	41372.9	92398.9	116785	120857
967	665.22	383.12	666.237	C28H42O18	[M-H]-	2,5-Dihydroxyphenylacetate ethyl triglucoside	Phenolic acids	Phenolic acids	-	13973.8	14724.8	61366.8	228054	293979	288241	50268.3	54419.6	90656.7	431947	471834	476069
968	227.103	116.072	226.095	C10H14N2O4	[M+H]+	Cyclo(Pro-Glu)	Amino acids and derivatives	Amino acids and derivatives	-	606926	584642	497165	524294	380547	371337	462207	477048	489059	239108	158143	135335
969	309.2	227.2	310.214	C18H30O4	[M-H]-	13(s)-hydroperoxy-(9z,11e,15z)-octadecatrienoic acid	Lipids	Free fatty acids	67597-26-6	3.10943e+06	4926618	3.70427e+06	5.63482e+06	6.82644e+06	5.77678e+06	2.99378e+06	3.4795e+06	3.56039e+06	2.82599e+06	3.1966e+06	2.69517e+06
970	130.051	86.0595	131.058	C5H9NO3	[M-H]-	N-Propionylglycine	Amino acids and derivatives	Amino acids and derivatives	21709-90-0	25531.6	27145.3	16117.9	33314.1	48440.6	54746.9	44514.2	34755.8	37622.7	29263.7	33806.9	29341.9
971	341.11	89.02	342.116	C12H22O11	[M-H]-	D-Lactose*	Others	Saccharides	63-42-3	1.03898e+07	1.29939e+07	1.68498e+07	4.14741e+06	6.11482e+06	7.9133e+06	1.48134e+07	2.04369e+07	2.46262e+07	7.44681e+06	4539807	8.09639e+06
972	273.076	153.018	272.068	C15H12O5	[M+H]+	Naringenin (5,7,4'-Trihydroxyflavanone)*	Flavonoids	Flavanones	480-41-1	29897.9	64249.1	38795.7	175398	46655.2	103568	88188.3	28450.4	1508.89	45592.6	86873.3	49256.6
973	239.107	131.054	238.099	C16H14O2	[M+H]+	4'-Methoxychalcone	Flavonoids	Chalcones	959-23-9	31783.6	58529.4	42674.3	30359.5	47920.6	58384.1	75638.1	30662	68999.2	97917	57838.8	35996.8
974	433.113	301.071	433.113	C21H21O10+	[M]+	Peonidin-3-O-arabinoside	Flavonoids	Anthocyanidins	-	134671	122995	68514.8	16111.2	16103.6	20438.4	58441.6	96376.3	60842.8	49593.1	17897.1	20864.9
975	203.223	84.081	202.216	C10H26N4	[M+H]+	Spermine	Alkaloids	Alkaloids	71-44-3	292398	285011	347784	625665	432390	493175	385427	343340	370315	477947	502678	365154
976	389.11	147.04	390.116	C16H22O11	[M-H]-	Monotropein	Terpenoids	Monoterpenoids	5945-50-6	13771	7452.23	8120.29	6667.45	5942.4	11216	17146.6	28352.4	33889.2	11141.7	6115.92	25787.8
977	269.05	151	270.053	C15H10O5	[M-H]-	Galangin (3,5,7-Trihydroxyflavone)	Flavonoids	Flavones	548-83-4	153206	365259	239399	643.926	134120	1189.66	2.32823e+06	197968	72773.2	1704.1	2633.8	1858.93
978	179.07	109.06	178.063	C10H10O3	[M+H]+	5-Methoxy-3-hydroxyindan-1-one	Others	Others	-	1.15921e+07	7723771	1.65015e+07	141915	168006	231494	1.20728e+07	1.71647e+07	1.34934e+07	131818	27320	1.89474e+06
979	482.2	302.14	481.196	C24H27N5O6	[M+H]+	His-Tyr-Tyr	Amino acids and derivatives	Amino acids and derivatives	-	558425	568544	1.26016e+06	3.65772e+06	3.99406e+06	1.87934e+07	462628	131582	148057	3.98526e+06	3.75012e+06	6.3227e+06
980	300.05	96.97	301.056	C8H16NO9P	[M-H]-	N-Acetyl-D-glucosamine-1-phosphate	Others	Saccharides	6866-69-9	135916	121513	142922	644944	443032	601443	178415	129491	98117.2	327718	146894	131036
981	313.072	253.051	314.079	C17H14O6	[M-H]-	3-O-Acetylpinobanksin	Flavonoids	Flavanonols	52117-69-8	10740.2	15139.8	8766.62	6041.29	7806.93	5926.45	23738.4	34590.1	24235.6	4625.3	6621.83	8350.3
982	204.031	160.039	205.037	C10H7NO4	[M-H]-	4,8-Dihydroxyquinoline-2-carboxylic acid	Organic acids	Organic acids	59-00-7	246533	165488	212099	36513.3	59964.4	54421.1	640885	353425	642641	71152.2	50125.8	27681.2
983	611.161	287.05	610.153	C27H30O16	[M+H]+	Luteolin-7-O-gentiobioside	Flavonoids	Flavones	-	70020	87584.9	33048.6	17095.1	35502.6	23029.6	127474	49394.8	77947.3	10005	44785.3	14620.9
984	277.22	277.22	278.225	C18H30O2	[M-H]-	4-[3-(4,8-dimethylnona-3,7-dienyl)-3-methyloxiran-2-yl]butan-2-one*	Others	Others	-	2.02179e+06	2.97755e+06	3.30559e+06	2.38356e+06	2.5606e+06	2.7583e+06	2.98196e+06	2.1325e+06	1.87607e+06	3.16158e+06	2.64574e+06	1.76986e+06
985	279.159	149.023	278.152	C16H22O4	[M+H]+	Diisobutyl phthalate*	Phenolic acids	Phenolic acids	84-69-5	9.87094e+06	8.80848e+06	8.9098e+06	9.04662e+06	9.63936e+06	7.01559e+06	8.01524e+06	1.05435e+07	9.56451e+06	9.34602e+06	8.97079e+06	1.0372e+07
986	109.065	65.039	108.058	C7H8O	[M+H]+	m-Cresol	Phenolic acids	Phenolic acids	108-39-4	82235.5	102852	68319.4	90562.8	87406.5	28245.4	236935	172896	134258	61352	97105.9	76140
987	438.24	292.2	437.231	C25H31N3O4	[M+H]+	N1,N10-Bis(p-coumaroyl)spermidine	Alkaloids	Phenolamine	114916-05-1	21524	183497	152370	6.641e+06	6.00258e+06	5.1659e+06	38345	36878.5	46444	408154	1.81204e+06	1.79968e+06
988	521.094	329.2	522.101	C23H22O14	[M-H]-	Tricin-7-O-saccharic acid	Flavonoids	Flavones	-	23494	23974.3	108380	140897	153436	250967	39671.1	25070.6	23477.7	180819	109297	140172
989	499.126	163.04	498.116	C25H22O11	[M+H]+	Dicaffeoylshikimic acid	Phenolic acids	Phenolic acids	-	73890.5	50627.3	38010.9	183436	155908	187161	36675	42617.2	60020	56685	108266	93510.4
990	364.065	152.057	363.058	C10H14N5O8P	[M+H]+	Guanosine 5'-monophosphate	Nucleotides and derivatives	Nucleotides and derivatives	85-32-5	269497	765927	209392	470836	663002	1.05224e+06	89957.7	227878	36169.5	198268	780023	105272
991	315.11	135.04	316.116	C14H20O8	[M-H]-	Cimidahurinine*	Phenolic acids	Phenolic acids	142542-89-0	544180	411359	656140	404252	323847	378744	327633	456084	308342	382974	215610	187107
992	565.155	271.06	564.148	C26H28O14	[M+H]+	Apigenin-7-O-(2''-glucosyl)arabinoside	Flavonoids	Flavones	-	1.79143e+06	1.63878e+06	4.34848e+06	78793.2	56432.6	78511.1	1.24862e+06	373830	582249	46791.8	28340	16641.4
993	323.13	179.06	324.142	C13H24O9	[M-H]-	3-(Beta-D-Glucopyranosyloxy)-5-Hydroxyhexanoic Acid Methyl Ester	Organic acids	Organic acids	-	244724	267780	208849	99065.5	134914	171729	254088	312897	317605	86744.7	66323.9	68540.9
994	487.34	469.33	488.35	C30H48O5	[M-H]-	2,3,19-trihydroxyurs-12-en-28-oic acid (Euscaphic acid)*	Terpenoids	Triterpene	53155-25-2	37653.1	11352.4	11562	11035.9	6424.05	11385.8	12100.6	216828	14258.2	4846.16	7012.03	15059.7
995	298.079	208.047	299.087	C10H13N5O6	[M-H]-	8-Hydroxyguanosine	Nucleotides and derivatives	Nucleotides and derivatives	3868-31-3	1179.83	3135	8237.48	44126.6	30848.5	45567.8	19250.8	5324.11	6725.06	61671.4	56282.6	61787.2
996	371.13	209.08	372.142	C17H24O9	[M-H]-	Syringin	Phenolic acids	Phenolic acids	118-34-3	361646	462604	668448	218975	198758	141990	2.36793e+06	1.67015e+06	1.24943e+06	102642	60482.7	86771.9
997	371.1	209.05	372.106	C16H20O10	[M-H]-	Hydroxyferulic acid glucoside	Phenolic acids	Phenolic acids	-	313363	291970	358533	371230	246420	231821	3.9446e+06	2.39765e+06	1.77675e+06	146093	50884	95793.1
998	447.09	271.06	446.085	C21H18O11	[M+H]+	Apigenin-7-O-glucuronide	Flavonoids	Flavones	29741-09-1	3.87256e+06	3.15879e+06	6.05898e+06	25138.2	5005	2923.17	7.1342e+06	4.83235e+06	1.38775e+06	13652.8	18340	13419.2
999	389.21	209.12	388.207	C15H28N6O6	[M+H]+	Val-Asp-Arg	Amino acids and derivatives	Amino acids and derivatives	-	108640	22336.1	70540.8	24512.2	31290.6	30888.2	341603	418779	404601	27513	23554.5	23340
1000	217.13	158.081	216.122	C8H16N4O3	[M+H]+	N-Acetyl-L-Arginine	Amino acids and derivatives	Amino acids and derivatives	155-84-0	818170	476930	657591	95745.8	66740.6	98459.6	265436	177224	247866	28543.3	37428.5	75411.6
1001	291.2	165.13	292.204	C18H28O3	[M-H]-	9-Hydroxyoctadeca-6,10,12,15-Tetraenoic Acid	Lipids	Free fatty acids	326492-79-9	130699	275571	119989	83708.1	90485.8	114050	154954	8292.65	8041.91	33163.6	18885	17351.2
1002	335.064	123.055	334.057	C11H15N2O8P	[M+H]+	β-Nicotinamide mononucleotide	Nucleotides and derivatives	Nucleotides and derivatives	1094-61-7	416757	669331	564269	697924	1.14002e+06	978461	1.3881e+06	1.34917e+06	591148	1.23852e+06	1.34023e+06	611074
1003	137.02	93.03	138.032	C7H6O3	[M-H]-	4-Hydroxybenzoic acid	Phenolic acids	Phenolic acids	99-96-7	4.13367e+06	3.49169e+06	3.94129e+06	331991	508764	462631	7.5506e+06	1.33241e+07	1.32431e+07	375193	311954	235489
1004	299.202	299.202	300.209	C20H28O2	[M-H]-	Dehydroabietic acid	Terpenoids	Ditepenoids	1740-19-8	682314	790622	824752	563683	712234	758116	963181	844106	909171	749996	898719	845536
1005	401.14	269.1	402.153	C18H26O10	[M-H]-	Benzyl-(2''-O-xylosyl)glucoside	Phenolic acids	Phenolic acids	-	722001	576373	435466	434245	354651	298983	541132	1.40044e+06	593523	419116	135476	123053
1006	455.318	455.318	456.324	C29H44O4	[M-H]-	3,23-Dihydroxy-30-noroleana-12,20(29)-dien-28-oic acid (30-Norhederagenin)	Terpenoids	Triterpene	117654-06-5	88971.3	55456.2	43120.3	32293.4	43346.4	60528.9	34215	59798	47264.9	29361.1	21996.3	32008.6
1007	493.17	163.04	494.179	C24H30O11	[M-H]-	6-O-p-Coumaroylajugol	Terpenoids	Monoterpenoids	-	0	0	0	3.0886e+06	2.0452e+06	1.15875e+06	2064.55	2411.81	3288.57	1.16643e+06	2.98939e+06	4.83124e+06
1008	327.11	165.05	328.116	C15H20O8	[M-H]-	Androsin	Phenolic acids	Phenolic acids	531-28-2	1.2452e+06	1.2929e+06	1.38174e+06	190816	101332	117209	1.45994e+06	2.32264e+06	2.3492e+06	299346	178774	172632
1009	146.05	102.06	147.053	C5H9NO4	[M-H]-	L-threo-3-Methylaspartate	Amino acids and derivatives	Amino acids and derivatives	6061-13-8	350810	572099	451403	242778	365646	379934	393852	459233	481580	1.09529e+06	1.45571e+06	1.74779e+06
1010	295.23	195.14	296.235	C18H32O3	[M-H]-	13(S)-HODE;13(S)-Hydroxyoctadeca-9Z,11E-dienoic acid*	Lipids	Free fatty acids	10219-69-9	81290.2	116023	110629	178224	204113	177143	88889.7	81448.7	40492.8	207587	130820	111421
1011	607.2	163.04	608.211	C29H36O14	[M-H]-	Lipedoside A-II	Phenolic acids	Phenolic acids	156979-55-4	241872	268232	444797	149303	145248	193282	171831	191805	298520	320917	419300	626521
1012	285.132	123.04	284.126	C14H20O6	[M+H]+	2-Phenylethy-1-O-β-D-glucoside	Phenolic acids	Phenolic acids	18997-54-1	567003	698314	706248	118440	217102	839135	331264	71533.3	37000.8	49142	13630.6	25431.6
1013	439.23	203.06	438.223	C19H30N6O6	[M+H]+	Tyr-Thr-Arg	Amino acids and derivatives	Amino acids and derivatives	-	656093	976383	1.03376e+06	258493	219537	145254	812895	572034	394320	247900	352978	291589
1014	131.035	87.0443	132.042	C5H8O4	[M-H]-	2-Hydroxy-2-methyl-3-oxobutanoic acid*	Organic acids	Organic acids	71698-08-3	589475	1.04239e+06	630268	81711.6	139351	77886.2	316246	73890.8	108900	90089.8	86028.1	86831.1
1015	665.21	161.04	666.222	C24H42O21	[M-H]-	D-Maltotetraose	Others	Saccharides	34612-38-9	283978	177384	269914	1.62225e+06	2.83164e+06	2.22436e+06	482496	268783	657771	2.74811e+06	3.3717e+06	4.66806e+06
1016	489.107	285.04	490.111	C23H22O12	[M-H]-	Kaempferol-3-O-(6''-O-acetyl)glucoside	Flavonoids	Flavonols	-	26747.1	40865.5	57493.1	4954.48	1652.73	5761.22	91181.9	20822.6	13893.5	2044.97	5780.22	4908.9
1017	549.124	301.071	548.117	C25H24O14	[M+H]+	Chrysoeriol-7-O-(6''-malonyl)glucoside*	Flavonoids	Flavones	-	322661	113824	228129	22266.5	27494.8	40346.9	214478	320821	504639	13016.7	11670	2784.71
1018	503.34	485.33	504.345	C30H48O6	[M-H]-	3β,6β,19α,24-Tetrahydroxyurs-12-en-28-oic acid	Terpenoids	Triterpene	91095-51-1	21157	12825.3	52139	14871.6	8518.35	28521	40704.5	36217.9	20280.3	11581.5	27659.8	34451.7
1019	325.11	59.01	326.121	C12H22O10	[M-H]-	Rutinose	Others	Saccharides	90-74-4	36388.6	31799.7	46030.9	27114.2	17505	81867.4	187065	137002	160991	47301.1	57030.2	56813.4
1020	271.06	243.06	270.053	C15H10O5	[M+H]+	3',4',7-Trihydroxyflavone	Flavonoids	Flavones	2150-11-0	5336.33	2978.66	5996.19	23844.6	14751.7	38749.8	9619.69	9608.81	14766	41795.5	21844.2	11910.4
1021	597.29	249.15	598.299	C30H46O12	[M-H]-	Rehmaglutoside F	Terpenoids	Monoterpenoids	1397694-40-4	990196	996152	1.23577e+06	1.27157e+07	19884229	1.8973e+07	925421	313564	381719	2.70306e+07	3.85405e+07	3.23902e+07
1022	255.064	165.071	254.058	C15H10O4	[M+H]+	5,7-Dihydroxy-4-Phenylcoumarin	Lignans and Coumarins	Coumarins	7758-73-8	1428.34	5208.26	6320.25	196888	285463	233152	12849.6	7103.39	8081.31	170184	155646	174663
1023	521.2	131.05	520.194	C26H32O11	[M+H]+	Dehydrodiconiferyl alcohol-gamma'-O-glucoside*	Lignans and Coumarins	Lignans	-	5.34139e+06	4.28235e+06	4.98926e+06	1.11172e+06	1.90161e+06	3.08683e+06	9.40776e+06	1.4291e+06	2.62246e+06	1.22941e+07	76794.8	59557.1
1024	509.128	347.07	508.122	C23H24O13	[M+H]+	Limocitrin-3-O-galactoside*	Flavonoids	Flavonols	-	990175	835914	583173	43356.6	71667.5	67448.7	479200	785767	654655	35177.6	58350	16872
1025	461.17	315.1	462.174	C20H30O12	[M-H]-	Verbasoside	Phenolic acids	Phenolic acids	61548-34-3	2.27845e+06	2.22536e+06	3.59446e+06	5.42014e+06	5.11125e+06	8.23064e+06	7.13737e+06	4.80345e+06	9.81128e+06	1.59751e+06	1.87588e+06	2.20428e+06
1026	179.034	77.04	178.027	C9H6O4	[M+H]+	3,7-Dihydroxychromen-4-one	Others	Chromone	-	75701.7	152135	288310	143870	178011	208902	521020	312532	411029	101710	234565	259773
1027	180.102	91.0566	179.095	C10H13NO2	[M+H]+	L-Homophenylalanine	Amino acids and derivatives	Amino acids and derivatives	943-73-7	167398	92201	157590	2675.91	6876.44	6104.38	89652.8	167846	152888	5250.66	2849.97	1147.29
1028	88.988	70.9774	89.9953	C2H2O4	[M-H]-	Oxalic acid	Organic acids	Organic acids	144-62-7	90438.3	97934.2	85793.5	49241.4	53335.9	53673.9	67216.3	102937	87355.9	12547.7	34539.3	22673.4
1029	254.088	206.068	253.081	C9H11N5O4	[M+H]+	Neopterin	Alkaloids	Alkaloids	2009-64-5	75775.1	66695.9	124340	125096	198653	174617	91268.4	40321.7	42910.2	96956.1	174181	30782.3
1030	239.103	136.076	238.095	C11H14N2O4	[M+H]+	Tyr-Gly*	Amino acids and derivatives	Amino acids and derivatives	673-08-5	14858.9	40565.2	43118.2	110001	118971	151184	10901.9	8524.33	3609.56	43026.4	99504.1	39576.7
1031	201.076	97.029	202.084	C9H14O5	[M-H]-	Dihydrocatalpolgenin	Terpenoids	Terpene	193828-29-4	56506.9	58338.6	86194.7	157196	106821	166936	19739.3	1517.3	9115.44	30698.5	38699.9	56871.8
1032	369.1	191.07	370.105	C20H18O7	[M-H]-	2'-Hydroxyl yukovanol	Flavonoids	Flavonols	-	9921.69	7979.48	7754.18	4605.47	4894.51	9164.94	1983.25	4176.21	558.879	1546.56	1301.38	2028.37
1033	255.065	181.064	254.058	C15H10O4	[M+H]+	3,4'-Dihydroxyflavone	Flavonoids	Flavones	14919-49-4	20027.3	32485.4	29686.2	12979.1	13303	12646.9	26353.5	38251.7	40690.3	18931.4	16992.7	22189.1
1034	183.065	121.028	184.074	C9H12O4	[M-H]-	Pedicularis lactone	Terpenoids	Terpene	168986-63-8	64699.8	62093.8	69876.5	58078.8	87241.5	63356.6	20140.7	19810.4	14212.9	24322.6	28989.4	37985.8
1035	377.16	121.06	376.152	C20H24O7	[M+H]+	Cycloolivil	Lignans and Coumarins	Lignans	3064-05-9	15519.6	12102.6	5117.9	292465	267382	235489	20639.9	18760	21575	233516	151559	140333
1036	339.327	183.174	340.334	C22H44O2	[M-H]-	Docosanoic acid (Behenic acid)	Lipids	Free fatty acids	112-85-6	194277	100708	71229.9	188531	1.4378e+06	555016	147823	119197	110305	172808	235197	250890
1037	653.21	459.15	654.216	C30H38O16	[M-H]-	Campneoside Ⅰ	Phenolic acids	Phenolic acids	95519-12-3	3.38127e+06	4.72972e+06	2.71746e+06	848933	1.88605e+06	696908	4.61739e+06	5.77768e+06	3.62142e+06	1.77305e+06	1.26151e+06	417260
1038	152.057	135.03	151.049	C5H5N5O	[M+H]+	Isoguanine	Nucleotides and derivatives	Nucleotides and derivatives	3373-53-3	381495	1.82345e+06	1.6057e+06	677567	1.46194e+06	1.10468e+06	356275	801638	474448	594957	1.83998e+06	696086
1039	169.05	65.0388	168.042	C8H8O4	[M+H]+	3-Hydroxy-4-methoxybenzoic acid; Isovanillic Acid	Phenolic acids	Phenolic acids	645-08-9	135707	48308.9	99629.9	104939	26256.9	45010	114254	150391	104499	37234.2	45010	35143.7
1040	192.069	56.0494	191.062	C7H13NO3S	[M+H]+	N-Acetyl-L-Methionine	Amino acids and derivatives	Amino acids and derivatives	65-82-7	12482.2	30036.7	23032.3	18342.3	21675	7256.96	25393.9	38506.5	37203.3	14549.9	12196	5574.79
1041	423.22	291.18	424.231	C19H36O10	[M-H]-	Octyl 6-O-Alpha-L-Arabinopyranosyl-Beta-D-Glucopyranoside	Others	Others	168288-07-1	119472	97240.8	120559	3774.91	1139.77	4463.72	122200	186160	94821.6	25897.9	2633.21	7732
1042	553.19	223.06	554.2	C26H34O13	[M-H]-	6-O-Sinapoylajugol	Terpenoids	Monoterpenoids	-	34956.7	42205.8	77266	1.2476e+06	1.42552e+06	1.53345e+06	110415	16007.9	13648.2	1.25957e+06	956656	1.71636e+06
1043	320.15	181.08	319.142	C17H21NO5	[M+H]+	1-(3-(3,4,5-trimethoxyphenyl)propanoyl)-3,4-dihydropyridin-2(1H)-one	Alkaloids	Alkaloids	-	19165.7	28383.8	34951.9	7020.98	6130.15	5178.33	112387	19934	29439.7	19587.7	21128	14254
1044	311.223	249.225	312.23	C18H32O4	[M-H]-	7S,8S-DiHODE; (9Z,12Z)-(7S,8S)-Dihydroxyoctadeca-9,12-dienoic acid*	Lipids	Free fatty acids	143288-65-7	5037.88	5458.81	9493.48	56547.6	87303.3	51681.4	3077.84	6765.95	2856.68	22143.2	16932.4	16112.1
1045	375.24	177.17	374.228	C15H30N6O5	[M+H]+	Arg-Ile-Ser	Amino acids and derivatives	Amino acids and derivatives	-	310672	290863	167093	291567	253466	312239	644821	661161	598434	439605	141462	138549
1046	129.065	56.0494	128.059	C5H8N2O2	[M+H]+	Cyclo(Ala-Gly)	Amino acids and derivatives	Amino acids and derivatives	4526-77-6	2.196e+06	2.32895e+06	663904	2.53364e+06	1.94319e+06	2.71422e+06	2.04167e+06	1.02824e+06	875287	2.39602e+06	1263920	2.40836e+06
1047	315.11	135.04	316.116	C14H20O8	[M-H]-	3,4-dihydroxyphenylethanol-β-D-glucopyranoside*	Phenolic acids	Phenolic acids	-	817039	539074	984252	489530	375475	495997	222502	718074	514113	479806	321852	367808
1048	231.17	72.0808	230.163	C11H22N2O3	[M+H]+	L-Valyl-L-Leucine	Amino acids and derivatives	Amino acids and derivatives	3989-97-7	19668.6	40871.4	18561.1	221315	182389	237068	72694.2	57738.9	39230.8	120480	129916	44383.4
1049	735.25	175.04	736.258	C35H44O17	[M-H]-	monodeacetylpicfeoside A*	Phenolic acids	Phenolic acids	-	9613.51	18224.8	19829.2	482297	494154	1.16446e+06	987897	94218.4	50934	1.39712e+06	1.48862e+06	1.53309e+06
1050	228.098	112.054	227.091	C9H13N3O4	[M+H]+	2'-Deoxycytidine	Nucleotides and derivatives	Nucleotides and derivatives	951-77-9	99671.7	92241.7	72983.7	75475	63961	117724	55298.6	116376	50175.6	45249.2	38657.7	21474.6
1051	187.072	125.072	188.08	C7H12N2O4	[M-H]-	N-Acetyl-L-Glutamine	Amino acids and derivatives	Amino acids and derivatives	2490-97-3	277162	146676	196383	239483	226861	182687	180539	285263	305941	112175	90229.9	105572
1052	193.159	175.148	192.151	C13H20O	[M+H]+	α-Ionone	Terpenoids	Monoterpenoids	127-41-3	47846.5	86639	55178.2	77721.4	93256.4	67815.6	85904.4	81090.4	64573.2	31862.7	65040.7	36858.1
1053	799.19	461.1	800.201	C34H40O22	[M-H]-	Chrysoeriol-7-O-Sophoroside-5-O-glucuronide	Flavonoids	Flavones	-	26034.7	14284.1	56685	8326.83	5723.64	7148.24	18012.9	66685	55139	1534.06	6670	8869.15
1054	295.23	195.14	296.235	C18H32O3	[M-H]-	alpha-Hydroxylinoleic acid*	Lipids	Free fatty acids	57818-44-7	87136.5	124150	109454	194133	205992	184182	97231	78703.9	42259.7	206852	124765	109566
1055	606.08	384.98	607.082	C17H27N3O17P2	[M-H]-	Uridine 5'-diphospho-N-acetylglucosamine	Nucleotides and derivatives	Nucleotides and derivatives	528-04-1	104723	151063	173087	1.006e+06	687867	874880	161505	87332.1	94696.4	477065	614494	612809
1056	131.035	87.0453	132.042	C5H8O4	[M-H]-	4-Hydroxy-2-Oxopentanoic Acid*	Organic acids	Organic acids	3318-73-8	544216	1.04205e+06	592468	74705.9	155451	73315.6	313156	74900.3	101465	79234.8	79204.8	79536
1057	489.22	322.13	488.217	C26H28N6O4	[M+H]+	Trp-His-Phe	Amino acids and derivatives	Amino acids and derivatives	-	279212	488599	556273	28002.4	23550.8	120641	243491	790689	411597	21742.6	60095.7	15786.8
1058	285.04	133.03	286.048	C15H10O6	[M-H]-	6,8-dihydroxy-3-methyl-9-oxoxanthene-1-carboxylic acid*	Others	Others	-	41943.4	109786	115077	1334.76	2933.12	2828.85	290079	95001.6	46000.1	2078.6	2345.77	1366.97
1059	443.19	161.04	444.2	C21H32O10	[M-H]-	Dihydrophaseic acid-O-β-D-glucoside	Phenolic acids	Phenolic acids	-	75216.9	85782	88933.3	86138.7	91978.4	152825	85544.1	75687.4	80188.9	68317.5	103839	64913.5
1060	386.19	368.18	385.178	C16H27N5O4S1	[M+H]+	Met-His-Val	Amino acids and derivatives	Amino acids and derivatives	-	132617	491870	723036	1.05898e+07	1.08583e+07	8.59809e+06	86566.8	216835	146983	4.53361e+06	1.51882e+06	1.38394e+06
1061	241.22	241.22	242.225	C15H30O2	[M-H]-	Pentadecanoic Acid	Lipids	Free fatty acids	1002-84-2	60049.5	72713.4	51644.8	234205	236447	241582	61130	81254.8	65977.5	185015	224865	141015
1062	665.383	503.336	664.382	C36H56O11	[M+H]+	Picfeltarraenin VIII	Terpenoids	Triterpene Saponin	221300-83-0	93534.2	73526.7	72475.8	547252	178473	156858	31938.1	228892	102689	129592	194276	195710
1063	461.07	285.04	462.08	C21H18O12	[M-H]-	Kaempferol-3-O-glucuronide*	Flavonoids	Flavonols	22688-78-4	1.42875e+07	7.17079e+06	2.43627e+07	36777	42516.4	21176.6	5.8188e+07	2.01638e+07	2.91754e+07	83169.9	95897.6	44043.8
1064	151.061	59.0139	152.069	C5H12O5	[M-H]-	D-Arabitol*	Others	Saccharides	488-82-4	56396.6	66485.7	84540.7	56199.4	70584.5	55759.3	144764	75844.9	93185.7	66962.4	48995	52905.6
1065	149.046	75.0088	150.053	C5H10O5	[M-H]-	D-Ribose	Others	Saccharides	50-69-1	82021.9	70498.2	84324.5	8118.98	18375.4	14533.8	61848.6	56779.3	74466.8	10171.2	11042.4	9717.86
1066	477.16	315.11	478.169	C20H30O13	[M-H]-	Scroside D*	Phenolic acids	Phenolic acids	-	57129.1	47776.1	64306.6	185222	150637	203914	44660.8	38357.1	14310.6	65717.3	85608.4	104559
1067	160.04	116.051	161.048	C9H7NO2	[M-H]-	Indole-3-carboxylic acid*	Alkaloids	Plumerane	771-50-6	11968.6	15034.4	4207.96	14195.6	14198.5	10329.3	46866.9	7578.07	6377.64	20343.6	7707.85	4730.3
1068	121.049	93.0575	120.042	C4H8O4	[M+H]+	D-Threose	Others	Saccharides	95-43-2	2.91487e+06	3.26344e+06	2.29502e+06	1.27628e+06	845105	753894	4.93374e+07	1.45184e+07	1.76362e+07	307173	406536	658114
1069	275.128	135.08	274.12	C16H18O4	[M+H]+	4,4'-Dihydroxy-3,5-dimethoxybibenzyl	Others	Stilbene	39499-96-2	12019.9	38437.9	25954.6	188412	121681	82176.3	71583.6	42521.9	36670.4	22139.1	32548	11988
1070	341.109	89.0244	342.116	C12H22O11	[M-H]-	D-Maltose*	Others	Saccharides	69-79-4	1.15396e+07	1.42915e+07	1.71253e+07	5.59232e+06	7.0716e+06	7.86271e+06	1.52925e+07	2.21131e+07	2.83722e+07	9.17862e+06	8.83833e+06	1.88991e+07
1071	383.133	177.053	382.126	C18H22O9	[M+H]+	Ningposide B*	Phenolic acids	Phenolic acids	307318-00-9	17654.6	18897.8	11234.7	133150	81260.2	86588.9	29666.9	31214.4	23395.7	62710.9	39330.6	11509
1072	611.161	287.055	611.161	C27H31O16+	[M]+	Cyanidin-3,5-O-diglucoside (Cyanin)	Flavonoids	Anthocyanidins	2611-67-8	174415	108418	240738	91455.6	79370.4	81299.2	1.18333e+06	219254	411850	19771.7	47120.4	12242.2
1073	551.18	175.04	552.184	C26H32O13	[M-H]-	2'-Feruloyl-Mussaenosidic Acid	Terpenoids	Monoterpenoids	-	334500	83835.5	119979	5005	5005	14511.9	662506	991939	932635	1670	89884.4	3340
1074	309.21	171.1	310.214	C18H30O4	[M-H]-	9-Hydroxy-12-oxo-10(E),15(Z)-octadecadienoic acid	Lipids	Free fatty acids	-	10057.9	17372.2	10995.9	65506.6	80274.5	95232.3	10797.1	11332.2	5480.22	49555.7	44462.1	25020.7
1075	282.12	150.079	281.112	C11H15N5O4	[M+H]+	N6-methyladenosine	Nucleotides and derivatives	Nucleotides and derivatives	1867-73-8	93558.4	186918	189725	61074.4	81522.7	101880	248197	224188	91627.1	107731	116427	56298.3
1076	217.159	129.071	216.151	C15H20O	[M+H]+	alpha-hexylcinnamaldehyde	Phenolic acids	Phenolic acids	101-86-0	25922.9	48115.8	56531.1	101105	106478	92880.4	41603.1	28495.7	29599.8	89025.9	84315	44840.6
1077	595.167	433.122	594.159	C27H30O15	[M+H]+	4'-O-Glucosylvitexin	Flavonoids	Flavones	38950-94-6	56944	26675	88365	482721	395330	892116	158641	45010	66115	575803	475883	683218
1078	346.056	211.001	347.063	C10H14N5O7P	[M-H]-	3'-Adenylic Acid	Nucleotides and derivatives	Nucleotides and derivatives	84-21-9	24206.9	18762.2	16135.8	20242.6	11495.6	10183.8	17651.5	8404.19	6400.44	797.448	9730.19	2280.19
1079	368.17	336.14	367.157	C17H25N3O4S1	[M+H]+	Cys-Phe-Val	Amino acids and derivatives	Amino acids and derivatives	-	1.15317e+07	1.42917e+07	1.70994e+07	403277	991960	789433	8.80286e+06	1.48415e+07	1.65459e+07	69933.5	1.38685e+06	219719
1080	597.18	289.072	596.174	C27H32O15	[M+H]+	Eriodictyol-7-O-Rutinoside (Eriocitrin)	Flavonoids	Flavanones	13463-28-0	250225	44499.7	462420	6939.47	10005	8340	148415	55301.6	70452.8	76301.7	10005	8340
1081	412.19	296.11	411.187	C16H25N7O6	[M+H]+	His-Gln-Gln	Amino acids and derivatives	Amino acids and derivatives	-	158039	89239.4	185644	1664.99	5134.8	7724.31	464486	429694	327714	2581.28	11884.3	2806.17
1082	298.115	166.072	297.107	C11H15N5O5	[M+H]+	N7-Methylguanosine	Nucleotides and derivatives	Nucleotides and derivatives	20244-86-4	770112	773809	686899	222475	184704	205917	237895	433874	366193	49233.5	37394	36276.2
1083	126.103	68.0495	125.095	C6H11N3	[M+H]+	1-Methylhistamine	Alkaloids	Alkaloids	501-75-7	79950.4	105278	88971	144533	81700.8	121189	98728.3	88714.7	90143.8	85506.6	106258	105532
1084	138.055	92.0495	137.048	C7H7NO2	[M+H]+	Anthranilic Acid	Phenolic acids	Phenolic acids	118-92-3	173094	215183	181238	416872	242595	245284	217281	135357	227515	241420	221442	199646
1085	301.09	139.05	302.1	C13H18O8	[M-H]-	4-O-Glucosyl-3,4-dihydroxybenzyl alcohol	Phenolic acids	Phenolic acids	-	428944	382512	911091	59285.2	83596.3	113349	2.4794e+06	4.24637e+06	6.6711e+06	132284	114135	113274
1086	293.21	185.12	294.219	C18H30O3	[M-H]-	2R-hydroxy-9Z,12Z,15Z-octadecatrienoic acid	Lipids	Free fatty acids	-	53009	75905.6	49891.9	192618	244113	311717	101599	25948.5	16058.8	154352	126257	80949.7
1087	241.031	151.983	240.024	C6H12N2O4S2	[M+H]+	L-Cystine	Amino acids and derivatives	Amino acids and derivatives	56-89-3	15005	48363.7	57989.6	37509.3	31250	47997.1	121146	104055	141557	20750	25965.2	34203.3
1088	535.108	287.055	534.101	C24H22O14	[M+H]+	Kaempferol-3-O-(6''-malonyl)galactoside*	Flavonoids	Flavonols	-	79032.6	34424.5	75315.9	45930.3	114332	66640.8	293843	145687	225230	54244.2	141242	50918.7
1089	131.035	87.0452	132.042	C5H8O4	[M-H]-	Glutaric acid*	Organic acids	Organic acids	110-94-1	220266	311143	218826	140912	186336	152388	1.35943e+06	536072	516536	257972	250276	288287
1090	237.123	120.088	236.116	C12H16N2O3	[M+H]+	L-Alanyl-L-Phenylalanine	Amino acids and derivatives	Amino acids and derivatives	3061-90-3	20221.5	28496.8	7891.01	127544	100154	114408	23175	23939.7	28249.2	78817.6	75473.5	27753.3
1091	341.09	179.04	342.095	C15H18O9	[M-H]-	1-O-Caffeoyl-β-D-glucose*	Phenolic acids	Phenolic acids	14364-08-0	1.85303e+06	2.0159e+06	1.95778e+06	8.89234e+06	7.03575e+06	6.12373e+06	1.89127e+06	1.15349e+06	1.52714e+06	1.96959e+06	1.47814e+06	1.49585e+06
1092	317.214	179.106	318.219	C20H30O3	[M-H]-	12-HEPE; 12-Hydroxy-5,8,10,14,17-eicosapentaenoic acid	Lipids	Free fatty acids	81187-21-5	5737.3	7161.35	6827.59	3537.67	3773.05	4127.09	19092.1	6869.09	12608.1	13879.4	14632.7	18426.7
1093	313.09	101.02	314.1	C14H18O8	[M-H]-	Mandelic acid-β-glucoside	Organic acids	Organic acids	-	156413	185559	230425	51797.2	24220.6	54425.5	707326	182606	184226	54757.7	41430.5	45300
1094	207.072	133.033	208.074	C11H12O4	[M-H]-	Ferulic acid methyl ester	Phenolic acids	Phenolic acids	2309-07-1	9881.65	9380.02	9861.8	19503.3	44792.3	145805	11698.1	16063.5	18193	55758.5	96171.1	32274.5
1095	477.14	169	478.147	C23H26O11	[M-H]-	3,5-Digalloylshikimic acid	Phenolic acids	Phenolic acids	95753-52-9	1609.88	3340	6938	9835.69	12276.1	13907.9	3340	1225.45	3340	16384.5	53668.3	57387.5
1096	301.13	185.12	302.137	C14H22O7	[M-H]-	liguluciridoid B	Terpenoids	Monoterpenoids	-	135126	213326	359483	6371.76	19901.5	23253.8	3.58603e+06	245467	198158	9891.55	1917.92	5735.82
1097	375.13	213.08	376.137	C16H24O10	[M-H]-	8-Epiloganic acid	Terpenoids	Monoterpenoids	82509-41-9	789409	454363	1.14971e+06	6798.48	12714	5965.65	912699	1.09436e+06	829334	5010.25	6789.42	2247.1
1098	175.108	84.0444	174.1	C7H14N2O3	[M+H]+	L-Theanine	Amino acids and derivatives	Amino acids and derivatives	3081-61-6	36121.8	27505	46200.9	51590.9	41599.3	37787.3	28224.7	71111.9	32103.5	22276.5	28992.5	41002
1099	297.24	183.14	298.251	C18H34O3	[M-H]-	Ricinoleic acid	Lipids	Free fatty acids	141-22-0	61162.6	102582	108474	114337	159741	107403	240566	125636	145109	343667	298704	203415
1100	262.24	88.08	261.23	C14H31NO3	[M+H]+	2-Aminotetradecane-1,11,13-triol	Others	Others	-	559558	636818	601035	615563	607483	95540.5	76463.5	591236	105905	70774.1	94521.1	61498.4
1101	189.135	70.0652	188.127	C7H16N4O2	[M+H]+	Arginine methyl ester*	Amino acids and derivatives	Amino acids and derivatives	-	103232	149981	92606.9	474531	557420	740056	167138	92819	62796.8	441917	2.53887e+06	2.68471e+06
1102	799.27	161	800.274	C36H48O20	[M-H]-	Cistanoside A	Phenolic acids	Phenolic acids	93236-42-1	782986	581287	668070	5.12792e+06	5.3175e+06	3.01352e+06	638752	215023	735918	614919	12852100	5.64477e+06
1103	382.17	220.12	381.165	C16H23N5O6	[M+H]+	Glu-Pro-His	Amino acids and derivatives	Amino acids and derivatives	-	1.255e+06	1.11431e+06	1.10533e+06	2.85803e+06	1.84986e+06	2.74764e+06	945342	389548	870995	1.37705e+06	542153	619849
1104	799.27	623.22	800.274	C36H48O20	[M-H]-	Jionoside A1	Phenolic acids	Phenolic acids	120444-60-2	97504.2	138178	135682	4.29933e+06	3.38906e+06	4.09773e+06	238540	125137	111715	1.22995e+06	2.64954e+06	3.20036e+06
1105	231.097	175.04	230.094	C14H14O3	[M+H]+	Demethylsuberosin	Lignans and Coumarins	Coumarins	21422-04-8	28406.5	18259.3	26091.9	25868.9	28154.6	36202	29983.5	4964.93	12233.5	42950.6	59875.8	82240.5
1106	314.137	166.088	314.139	C18H20NO4+	[M]+	Ningpoensine A	Alkaloids	Alkaloids	-	175182	205052	204279	60254.4	58350	170217	159073	88746.8	160300	266920	57704.4	49855.2
1107	103.004	59.0139	104.011	C3H4O4	[M-H]-	Tartronate semialdehyde*	Organic acids	Organic acids	2480-77-5	246518	334331	350747	396252	435269	478072	178182	294643	218273	254614	290447	305746
1108	607.2	461.17	608.211	C29H36O14	[M-H]-	2-(3,4-Dihydroxyphenethyl)-5-O-Cinnamoyl-gentiobioside	Phenolic acids	Phenolic acids	-	1.0241e+06	1.14585e+06	2.13437e+06	709609	847019	791435	310201	1032065	939271	1.73204e+06	2.26547e+06	3.01578e+06
1109	303.23	259.24	304.24	C20H32O2	[M-H]-	Arachidonic Acid	Lipids	Free fatty acids	506-32-1	117390	60533.7	107244	22202	9649.65	16013.4	76832.7	10351.7	2477.32	51460.3	21090.3	12552
1110	440.277	184.074	439.27	C20H42NO7P	[M+H]+	LysoPC 12:0	Lipids	LPC	20559-18-6	5726.83	8998.27	11818	62407.4	31157.4	43562.9	3240.84	5420.62	6516.51	2581.31	2910.64	836.058
1111	297.245	183.14	298.251	C18H34O3	[M-H]-	12-Hydroxyoctadec-9-Enoic Acid; Ricinoleic acid	Lipids	Free fatty acids	141-22-0	62809.9	103465	119011	109386	154212	115465	257352	121722	152618	371594	313571	234132
1112	515.23	353.21	514.222	C29H30N4O5	[M+H]+	Trp-Phe-Tyr	Amino acids and derivatives	Amino acids and derivatives	-	1.92597e+06	2.46601e+06	2.66942e+06	132537	97597.3	139331	897981	594347	3.05215e+06	250924	133779	173492
1113	515.32	279.23	516.33	C27H48O9	[M-H]-	1-O-Linoleoyl-3-O-galactopyranosyl-L-glycerol	Lipids	Glycerol ester	-	34764.1	90413	81509.8	1.49192e+06	1.1e+06	2.41359e+06	96239.4	110293	29070	1.00636e+06	759648	609358
1114	653.21	161.02	654.216	C30H38O16	[M-H]-	Scroside E	Phenolic acids	Phenolic acids	-	3.63183e+06	3.34122e+06	3.43531e+06	124090	197164	133969	2.83842e+06	2005695	3.06283e+06	396513	149597	67859.2
1115	195.066	136.054	196.074	C10H12O4	[M-H]-	Dihydroferulic Acid	Phenolic acids	Phenolic acids	1135-23-5	7840.97	5562.78	4505.27	1146.67	1075.48	3927.19	22389.5	34474.6	51411.9	0	0	0
1116	343.1	181.05	344.111	C15H20O9	[M-H]-	2-β-D-Glucopyranosyloxy-5-hydroxyphenylacetic acidmethylester*	Phenolic acids	Phenolic acids	-	89350.3	109101	216873	38165.6	42841.1	70502.8	185950	243078	460797	80025	22373.6	19931.1
1117	283.068	151.026	284.076	C10H12N4O6	[M-H]-	Xanthosine	Nucleotides and derivatives	Nucleotides and derivatives	146-80-5	750176	796975	1.19225e+06	343546	236830	326353	1.10066e+06	782694	936493	773292	780179	464093
1118	261.038	78.9588	262.045	C6H15O9P	[M-H]-	Sorbitol-6-phosphate	Others	Saccharides	20479-58-7	101385	268824	153273	179117	92067.7	174474	302284	210831	238043	572060	814706	793230
1119	341.12	179.07	342.132	C16H22O8	[M-H]-	Coniferin	Phenolic acids	Phenolic acids	531-29-3	154596	159224	276252	0	0	0	517353	474578	462765	84789.8	55410.5	127813
1120	481.14	319.2	482.142	C22H26O12	[M-H]-	5-O-p-Coumaroylshikimic acid O-glucoside	Phenolic acids	Phenolic acids	-	5997.66	3335.94	10059.7	172652	186957	144077	21970.9	21558.2	6405.97	46068.4	106481	62922.8
1121	163.061	101.024	164.069	C6H12O5	[M-H]-	1,5-Anhydro-D-glucitol	Others	Saccharides	154-58-5	175114	200373	296230	50325.9	51488	67370.5	172760	168848	220871	72792.6	177792	202163
1122	549.16	255.06	548.153	C26H28O13	[M+H]+	Chrysin apiosyl glucoside	Flavonoids	Flavones	-	2807.8	6680.86	14744.9	0	0	0	299718	101762	60594.9	1670	10005	1839.24
1123	311.223	293.213	312.23	C18H32O4	[M-H]-	9-Hydroxy-13-oxo-10-octadecenoic Acid	Lipids	Free fatty acids	-	6993.22	58458.2	11255.9	64681.4	69260.1	86123.6	5237.71	19497.3	10806.1	73925.8	37484	28829.8
1124	167.07	121.03	168.079	C9H12O3	[M-H]-	Homovanillic alcohol; 4-Hydroxy-3-methoxyphenethanol	Phenolic acids	Phenolic acids	2380-78-1	400510	351790	767265	3901.69	5160.13	3163.93	13282.9	10160.4	10393.9	13318.3	1810.28	2377.61
1125	565.05	323.03	566.055	C15H24N2O17P2	[M-H]-	Uridine 5'-diphospho-D-glucose	Nucleotides and derivatives	Nucleotides and derivatives	133-89-1	3.7633e+06	5.77167e+06	7.09166e+06	5.88654e+06	8.49694e+06	3.31107e+06	5.31268e+06	4.90898e+06	4.27491e+06	4.17845e+06	7.30249e+06	4.48533e+06
1126	295.228	171.103	296.235	C18H32O3	[M-H]-	9(10)-EpOME;(9R,10S)-(12Z)-9,10-Epoxyoctadecenoic acid	Lipids	Free fatty acids	16833-56-0	10603.9	22666.5	23254.7	23752	27221.8	28875	20511.5	7204.13	3657.8	33882.5	20637.8	19982.1
1127	683.22	341.11	684.226	C31H40O17	[M-H]-	7-O-(4''-O-glucosyl)coumaroyl-loganic acid	Terpenoids	Monoterpenoids	-	236289	166712	542741	156213	201963	300392	447700	874507	866393	195981	1.53946e+06	1.9723e+06
1128	368.099	162.056	369.106	C16H19NO9	[M-H]-	Dioxindole-3-acetyl-3-O-glucoside	Alkaloids	Plumerane	-	6529.72	8252.97	9033.01	36909.9	19241.5	66621.8	20682.4	5607.09	11036.9	51709.2	10689.8	10648.1
1129	115.004	71.0139	116.011	C4H4O4	[M-H]-	Fumaric acid*	Organic acids	Organic acids	110-17-8	7.87605e+06	7.43571e+06	6.68542e+06	3.56999e+06	4.00093e+06	3.70703e+06	6.22587e+06	8.33123e+06	8.60335e+06	974752	2.39433e+06	2.23189e+06
1130	222.097	138.055	221.09	C8H15NO6	[M+H]+	N-Acetyl-D-glucosamine	Others	Saccharides	7512-17-6	313000	347927	354891	2.5899e+07	9.60916e+06	1.14973e+07	281426	352213	527946	736514	262856	227046
1131	373.11	123.05	374.121	C16H22O10	[M-H]-	Gardoside*	Terpenoids	Monoterpenoids	54835-76-6	1.37351e+07	9.50702e+06	1.68742e+07	80852.6	118839	253931	2.77993e+07	3.93159e+07	4.22494e+07	33952.4	29730.9	20388.2
1132	329.09	123.05	330.095	C14H18O9	[M-H]-	2-β-D-Glucopyranosyloxy-5-hydroxy-phenylacetic acid	Phenolic acids	Phenolic acids	-	166899	240552	316542	363692	382273	367739	467677	452954	287433	162091	142339	128101
1133	595.168	433.116	594.159	C27H30O15	[M+H]+	Vitexin-2''-O-galactoside	Flavonoids	Flavones	-	125443	184891	293930	92594.8	98975.3	66209.3	276023	108380	51350	30367	30850.9	28889.2
1134	639.19	305.07	640.2	C29H36O16	[M-H]-	Lugrandoside	Phenolic acids	Phenolic acids	117457-37-1	40123.4	98597.6	37436	20923.5	73825.8	47430.9	15302.2	86437.8	3995.66	37249	72168.8	15259.2
1135	329.23	211.14	330.241	C18H34O5	[M-H]-	9,12,13-TriHOME; 9(S),12(S),13(S)-Trihydroxy-10(E)-octadecenoic acid	Lipids	Free fatty acids	97134-11-7	68593.3	168869	90072.4	608795	477153	893393	109597	48977.5	19342.9	621110	312879	422530
1136	453.34	201.17	452.329	C30H44O3	[M+H]+	3-Oxooleana-11,13(18)-dien-28-oic acid	Terpenoids	Triterpene	-	310767	27691.9	135555	191560	170012	294907	64903.2	729593	102867	76663.6	96919.6	168293
1137	193.05	135.05	194.058	C10H10O4	[M-H]-	Methyl caffeate	Phenolic acids	Phenolic acids	3843-74-1	50087.3	27515.7	109353	1.56603e+06	958177	1.28104e+06	68398.4	47434.4	50375.9	114589	204607	168464
1138	293.212	235.172	294.219	C18H30O3	[M-H]-	9-Hydroxy-10,12,15-octadecatrienoic acid*	Lipids	Free fatty acids	89886-42-0	3761.24	7306.61	11870.7	4813.17	2707.18	1666.17	13233.4	6930.71	4931.04	4267.87	3890.64	2375.65
1139	243.062	110.025	244.07	C9H12N2O6	[M-H]-	Uridine	Nucleotides and derivatives	Nucleotides and derivatives	58-96-8	37205.6	218638	71767.4	102327	126002	112696	66392.9	108733	44476.3	96854.7	516997	76091.8
1140	315.07	153.02	316.079	C13H16O9	[M-H]-	1-O-Gentisoyl-β-D-glucoside*	Phenolic acids	Phenolic acids	23445-11-6	8.99396e+06	5.07831e+06	5.30902e+06	3.199e+06	2.16925e+06	2.88678e+06	4.93437e+06	6.35666e+06	4.93588e+06	0	0	0
1141	445.078	283	446.085	C21H18O11	[M-H]-	Rhein-8-O-glucoside	Quinones	Anthraquinone	34298-86-7	131117	58018.2	91188	1.53516e+06	2.30079e+06	2.52769e+06	39179.5	15229.8	22448.2	446473	255304	336959
1142	293.12	131.07	294.132	C12H22O8	[M-H]-	Glucosyl 2-Hydroxy-4-Methylpentanoic Acid	Organic acids	Organic acids	-	2.82821e+06	1.65398e+06	1.93772e+06	5.07826e+06	3.62019e+06	3.92549e+06	1.26154e+07	2.65571e+07	1.98504e+07	3.29017e+06	5.36663e+06	5.21994e+06
1143	415.16	89.02	416.168	C19H28O10	[M-H]-	2-Phenylethyl beta-primeveroside	Phenolic acids	Phenolic acids	129932-48-5	2.48571e+06	1.86772e+06	2.61012e+06	776918	720152	1.03185e+06	1.28953e+06	1.27172e+06	1.66214e+06	528874	962357	963593
1144	425.176	147.044	424.173	C21H28O9	[M+H]+	Grandidentatin	Phenolic acids	Phenolic acids	15732-48-6	26530.9	27333.1	34118.3	55015	24521.5	24087.9	32108.6	10656.3	5797.44	19795.9	11630.2	10813.3
1145	311.223	293.214	312.23	C18H32O4	[M-H]-	9S-Hydroperoxy-10E,12Z-octadecadienoic acid	Lipids	Free fatty acids	5502-91-0	31853.5	150330	34568.1	75379	112173	133321	33221.6	34765.5	28409.4	83017.6	87469.1	48205.2
1146	167.03	108.02	168.042	C8H8O4	[M-H]-	Vanillic acid	Phenolic acids	Phenolic acids	121-34-6	1.38187e+06	1.00994e+06	1.20074e+06	25701.5	14579	34551.6	2.88883e+06	4.18874e+06	3.4663e+06	91997.9	67706.5	49412.4
1147	693.24	175.04	694.247	C33H42O16	[M-H]-	Cistanoside J*	Phenolic acids	Phenolic acids	1617524-51-2	21183.3	23288.5	67877.9	105235	71063.8	103098	1.1638e+07	418318	406480	2.02716e+06	87465.2	92063.4
1148	288.204	175.119	287.196	C12H25N5O3	[M+H]+	Leu-Arg	Amino acids and derivatives	Amino acids and derivatives	26607-15-8	25055.7	34527.3	40303.6	132364	130141	183793	14566	55884.4	25769.8	37658.2	87682.9	94664.3
1149	417.118	255.059	416.111	C21H20O9	[M+H]+	Chrysin-7-O-glucoside	Flavonoids	Flavones	31025-53-3	13209.7	7420.96	29637.6	26455.9	10981.2	32154.6	59563.6	223964	129878	42154	35218.8	15967.2
1150	623.13	285.04	624.133	C27H28O17	[M-H]-	Kaempferol-3-O-glucuronide-7-O-glucoside	Flavonoids	Flavonols	-	260668	98107.7	592158	1670	3340	18824.5	191183	91425.1	101569	3340	10410.1	1340.01
1151	329.23	211.13	330.241	C18H34O5	[M-H]-	Tianshic acid	Organic acids	Organic acids	-	69528	190548	94017	651125	482848	883539	117680	52092.3	20458.9	690265	314526	468487
1152	163.04	89.04	162.032	C9H6O3	[M+H]+	8-Hydroxycoumarin	Lignans and Coumarins	Coumarins	2442-31-1	457290	363035	547106	492982	387255	442711	488180	410854	565030	399432	60712.5	499646
1153	101.024	55.0184	102.032	C4H6O3	[M-H]-	Succinic semialdehyde	Organic acids	Organic acids	692-29-5	56418.6	66020.2	58461.4	93270.3	84376.1	68213.8	15182.9	35141	20677.9	10060.6	10136.8	16463.7
1154	311.223	293.214	312.23	C18H32O4	[M-H]-	9-Hydroperoxy-9Z,11E-Octadecadienoic Acid	Lipids	Free fatty acids	-	8141.45	12518.8	6057.85	20848	32016.3	18965.4	1841.79	9549.11	2452.22	9433.7	8366.04	6737.05
1155	667.22	175.04	668.232	C31H40O16	[M-H]-	Scroside B	Phenolic acids	Phenolic acids	-	428056	266818	488415	28168.8	13402.6	47142	134788	160523	183296	144961	10569.3	27163
1156	597.29	249.15	598.299	C30H46O12	[M-H]-	Rehmaglutoside G	Terpenoids	Monoterpenoids	-	40656.8	40657.7	120907	787753	795127	562908	27540.7	17584.3	27034.8	1.0785e+06	1.47389e+06	1.48745e+06
1157	183.03	139.04	184.037	C8H8O5	[M-H]-	3-O-Methylgallic Acid	Phenolic acids	Phenolic acids	3934-84-7	3513.34	1032.06	8808.4	19463.1	42645.2	29027.8	6519.84	3013.35	13340	29066.5	41680	35010
1158	665.21	341.11	666.222	C24H42O21	[M-H]-	Stachyose	Others	Saccharides	470-55-3	1.7955e+06	1.06303e+06	2.24787e+06	1.34813e+07	1.78599e+07	1.57649e+07	2.59282e+06	2.3552e+06	4.35652e+06	2.31912e+07	2.41929e+07	2.90017e+07
1159	97.0647	77.0381	96.0575	C6H8O	[M+H]+	3-Methyl-2-cyclopenten-1-one	Others	Ketone compounds	2758-18-1	80037.9	117392	86985.9	89244.6	85511.9	72222.7	101603	56835.1	57362.3	45866.8	85617.7	64222.5
1160	301.071	258.052	300.063	C16H12O6	[M+H]+	3-Methylkaempferol	Flavonoids	Flavonols	1592-70-7	89597.2	40141.7	181667	0	0	0	263586	128395	798905	12048	17751	8633.65
1161	166.019	79.9572	167.022	C7H5NO4	[M-H]-	Quinolinic Acid	Alkaloids	Pyridine alkaloids	89-00-9	307411	394411	764227	278752	196217	282573	2.46694e+06	1.04868e+06	888591	0	0	0
1162	301.09	123.01	302.1	C13H18O8	[M-H]-	Isotachioside*	Phenolic acids	Phenolic acids	31427-08-4	277544	404820	303247	1.16752e+06	1.52762e+06	2.43483e+06	2.13291e+06	1.77734e+06	810066	3.23791e+06	1.93894e+06	2.15074e+06
1163	385.113	223.062	386.121	C17H22O10	[M-H]-	1-O-Sinapoyl-β-D-glucose	Phenolic acids	Phenolic acids	-	231860	437206	836177	116720	41829.2	206820	747875	1030385	255336	37245.4	13794.1	13257.1
1164	611.161	287.057	610.153	C27H30O16	[M+H]+	Luteolin-7,3'-di-O-glucoside	Flavonoids	Flavones	52187-80-1	0	0	0	57477.1	343710	174064	271618	272754	180631	122828	457713	61022.4
1165	188.07	118.07	187.063	C11H9NO2	[M+H]+	3,5-Dihydro-2H-Furo[3,2-C]Quinolin-4-One*	Alkaloids	Quinoline alkaloids	-	22305	21031.6	18746.6	209531	416915	213129	89195.3	39017.5	23581.9	123458	1.23943e+06	1.27453e+06
1166	411.2	353.17	410.18	C18H26N4O7	[M+H]+	Thr-Tyr-Gln	Amino acids and derivatives	Amino acids and derivatives	-	442778	278914	397584	50833.3	34950.1	62146.8	448979	521202	561097	100744	103276	166721
1167	185.093	70.06	184.085	C8H12N2O3	[M+H]+	Cyclo(Ser-Pro)	Amino acids and derivatives	Amino acids and derivatives	-	109452	72679.7	102187	86823.2	80855	103787	69976.6	71466	72356.3	41384.6	28698	16853.7
1168	311.11	59.01	312.121	C15H20O7	[M-H]-	3,4-dihydroxy-allylbenzene-3-O-β-D-glucopyranoside	Phenolic acids	Phenolic acids	-	117793	107295	167008	11670	12286.8	5080.18	188318	126722	38075.7	8962.56	11670	7324.39
1169	595.166	457.134	594.159	C27H30O15	[M+H]+	Apigenin-6,8-di-C-glucoside (Vicenin-2)	Flavonoids	Flavones	23666-13-9	916275	380524	736903	39919.3	140075	165665	4.02624e+06	2.20206e+06	2.52114e+06	135769	75962.3	71526
1170	431.06	137.03	432.069	C20H16O11	[M-H]-	Caffeoyl(p-Hydroxybenzoyl)tartaric acid	Phenolic acids	Phenolic acids	-	174592	73840.9	68231.1	16967.8	24922.3	70071.1	13008.8	22779.5	4440.22	56946.6	7613.47	18196.1
1171	359.134	197.081	358.126	C16H22O9	[M+H]+	Sweroside	Terpenoids	Monoterpenoids	14215-86-2	643916	243483	1.02431e+06	96705	45130.4	85550.8	1.24782e+06	1.07656e+06	1.32552e+06	25307.7	22774.2	11670
1172	331.07	169.01	332.074	C13H16O10	[M-H]-	6-O-Galloyl-β-D-glucose*	Phenolic acids	Phenolic acids	13186-19-1	2.23902e+06	2.28668e+06	2.80052e+06	957351	1.04078e+06	1.3549e+06	2.36052e+06	2.669e+06	3.53376e+06	1.46931e+06	1.13604e+06	792782
1173	279.158	149.023	278.152	C16H22O4	[M+H]+	Dibutyl phthalate*	Phenolic acids	Phenolic acids	84-74-2	9.76239e+06	8.46115e+06	9.36645e+06	6.21614e+06	7.51194e+06	8.37857e+06	9.16211e+06	9.28466e+06	7.64526e+06	9.23555e+06	1.01895e+07	7.65169e+06
1174	103.04	59.0139	104.047	C4H8O3	[M-H]-	3-Hydroxybutyric acid	Organic acids	Organic acids	300-85-6	1.06726e+06	1.3064e+06	961368	1.1212e+06	1.13065e+06	1.11592e+06	486575	795237	407084	570439	672125	662613
1175	263.087	136.039	262.08	C9H14N2O7	[M+H]+	Asp-Glu	Amino acids and derivatives	Amino acids and derivatives	6157-06-8	75156.9	58197.2	66439.2	96221.4	201708	210595	224474	77432.4	81382	435322	296016	357414
1176	421.075	241.012	422.082	C12H23O14P	[M-H]-	Trehalose 6-phosphate	Others	Saccharides	4484-88-2	99641.9	103854	174870	77775.9	72852.8	170593	359858	130874	170229	1.14896e+06	336499	469351
1177	487.15	179.03	488.153	C21H28O13	[M-H]-	Cistanoside F	Phenolic acids	Phenolic acids	97411-47-7	304464	546561	411699	394750	980609	448545	525780	1.02305e+06	394120	818673	900084	226733
1178	447.093	285.041	448.101	C21H20O11	[M-H]-	Kaempferol-7-O-glucoside*	Flavonoids	Flavonols	16290-07-6	29109.6	6670	84373.9	0	0	0	25041.4	17143.8	10397	0	0	0
1179	193.05	134.04	194.058	C10H10O4	[M-H]-	Ferulic acid*	Phenolic acids	Phenolic acids	537-98-4	2.40064e+06	2.23715e+06	1.49698e+06	101970	97044.4	128209	7.8941e+06	1.84831e+07	1.84596e+07	76928.9	81408	35010
1180	353.088	191.055	354.095	C16H18O9	[M-H]-	Chlorogenic acid (3-O-Caffeoylquinic acid)*	Phenolic acids	Phenolic acids	327-97-9	71464.5	79853	75611.8	72481.1	62305.7	181600	128229	59008.1	93983.3	108726	82636.9	42692.9
1181	519.114	315.051	520.122	C24H24O13	[M-H]-	Isorhamnetin-3-O-(6''-acetylglucoside)	Flavonoids	Flavonols	-	10750	9283.8	21134.5	2001.6	3173.15	3542.72	64849.3	7682.77	12285.9	1670	5005	2650.19
1182	531.139	531.13	532.143	C22H28O15	[M-H]-	Fraxetin-7,8-di-O-glucoside	Lignans and Coumarins	Coumarins	-	692541	668915	513800	66112.4	35921.7	87002	360160	339993	503352	204088	90979.7	69517.7
1183	311.223	249.221	312.23	C18H32O4	[M-H]-	13-Hydroperoxy-9Z,11E-octadecadienoic acid*	Lipids	Free fatty acids	23017-93-8	3446.63	5692.82	6791.4	58066	83726.8	48869.7	1848.49	6935.01	2432.9	22125	16837.3	12487.3
1184	685.22	263.08	686.227	C27H42O20	[M-H]-	Rehmannioside D	Terpenoids	Monoterpenoids	81720-08-3	1.79725e+07	1.7989e+07	2.07138e+07	9.96044e+06	7.00378e+06	8.62111e+06	2.98101e+06	5.79063e+06	5.54696e+06	4.4467e+06	9.41898e+06	1.20214e+07
1185	677.37	261.22	676.367	C33H56O14	[M+H]+	2-α-Linolenoyl-glycerol-1,3-di-O-glucoside	Lipids	Glycerol ester	-	4314.34	14657.9	6504.98	38919.1	48402.9	44718.9	3023.1	6579.09	3034.22	9569.5	72555.3	19044.2
1186	285.208	223.211	286.214	C16H30O4	[M-H]-	Hexadecanedioic acid	Lipids	Free fatty acids	505-54-4	14457.9	15169.4	17137.2	26650.3	31091.2	24769.8	22254.1	17753	17414.2	14279.2	20421.2	19224.8
1187	755.24	593.204	756.248	C34H44O19	[M-H]-	Angoroside A	Phenolic acids	Phenolic acids	111316-35-9	30928.2	21509.1	43026.4	192947	98573.1	114604	39693.9	24252.5	42659.9	44109.2	87750.5	6183.09
1188	309.06	193.05	310.069	C14H14O8	[M-H]-	Feruloylmalic acid	Phenolic acids	Phenolic acids	-	407073	385326	351617	21829.6	20735.3	25003.3	1.40228e+06	2.92338e+06	2.50864e+06	0	0	0
1189	291.197	235.174	292.204	C18H28O3	[M-H]-	12-Oxo-phytodienoic acid	Lipids	Free fatty acids	85551-10-6	2609.01	2735.23	4019.97	3828.35	3864.18	4478.14	5624.12	4367.89	2642.91	3580.63	1969.52	2196.28
1190	457.12	341.11	458.127	C16H26O15	[M-H]-	Malic acid-1-O-diglucoside	Organic acids	Organic acids	-	13421.4	13245.3	42399.9	22568.3	860162	762109	97902.1	62654.6	57797.9	2.64818e+06	38741.3	59579.5
1191	160.04	116.051	161.048	C9H7NO2	[M-H]-	Indole-5-carboxylic acid*	Alkaloids	Plumerane	1670-81-1	104128	35035	145024	1572.14	1523.58	8340	339222	273220	160217	5521.52	1440.88	2480.13
1192	569.187	205.049	570.195	C26H34O14	[M-H]-	picrogentioside D	Others	Others	-	18030.2	26218.1	40547.5	45109	45774.3	41561.4	8340	1019.42	3340	35010	2048.81	5005
1193	382.17	167.07	381.165	C16H23N5O6	[M+H]+	Pro-His-Glu	Amino acids and derivatives	Amino acids and derivatives	-	5.57012e+06	8.04668e+06	9.48361e+06	9.00468e+06	1.33573e+07	1.7321e+07	673132	287856	299211	3.07428e+06	2.43828e+06	6.68195e+06
1194	331.067	169.014	332.074	C13H16O10	[M-H]-	1-O-Galloyl-β-D-glucose*	Phenolic acids	Phenolic acids	58511-73-2	2.05227e+06	2.32101e+06	2.72883e+06	977903	1.12308e+06	1.52957e+06	2.39124e+06	2.48679e+06	3.17239e+06	1.38304e+06	1.19092e+06	810702
1195	173.082	59.0139	174.089	C8H14O4	[M-H]-	2-Propylglutaric acid	Organic acids	Organic acids	32806-62-5	62864.2	58587.8	92309.5	9684.84	8305.08	12701.5	3340	1945.88	1739.47	3340	3108.2	4711.91
1196	519.187	357.136	520.194	C26H32O11	[M-H]-	Pinoresinol-4-O-glucoside	Lignans and Coumarins	Lignans	41607-20-9	35472.8	14712.2	60592.9	9504.81	16321.6	10574.8	36445.9	57735.2	23427.5	14690.8	6605.05	11651
1197	325.09	119.05	326.1	C15H18O8	[M-H]-	(2E)-3-[4-(β-D-glucopyranoside)-phenylacrylic]-acid	Phenolic acids	Phenolic acids	-	69054.4	81658.5	80900.7	6262.05	5011.4	9220.61	1.53519e+06	431181	579098	3.45433e+06	968956	1.10444e+06
1198	325.09	145.03	326.1	C15H18O8	[M-H]-	6-O-p-Coumaroyl-β-D-glucose	Phenolic acids	Phenolic acids	114297-65-3	66806.9	29852.5	31273.4	36215.8	47092.7	39884.5	84747.9	135394	95247.5	37535.1	28242.6	10572
1199	385.13	205.05	386.137	C21H22O7	[M-H]-	7-hydroxy-4-methoxyphenanthrene-2-O-glucoside	Quinones	PhenAnthraquinones	-	7891.25	7427.71	6959.17	17332.6	14851.2	32954.2	17173.1	30010	7755.19	12986.4	5107.25	9114.78
1200	301.22	301.22	302.225	C20H30O2	[M-H]-	Levopimaric acid*	Terpenoids	Ditepenoids	79-54-9	41808	56821.6	23375	56931.2	75533.7	82931.3	75621.1	144637	83931.4	53233.8	92480.5	81718.5
1201	471.15	145.03	472.158	C21H28O12	[M-H]-	Cistanoside I	Phenolic acids	Phenolic acids	104806-91-9	8476.58	6237.68	4905.31	10676	12041	11560.1	120947	10445.4	9781.55	14732.6	13189.9	6428.85
1202	249.16	147.04	248.153	C14H20N2O2	[M+H]+	p-Coumaroylcadaverine	Alkaloids	Phenolamine	-	205785	234174	221816	428323	352973	388303	0	0	0	225601	105388	102239
1203	313.14	151.08	312.136	C19H20O4	[M+H]+	Alnusonol	Phenolic acids	Phenolic acids	52330-12-8	341132	251034	432911	168780	237180	198369	501388	309079	270718	916668	164603	285547
1204	359.113	344.089	358.105	C19H18O7	[M+H]+	7-Hydroxy-3,5,6,8-tetramethoxyflavone	Flavonoids	Flavones	-	1331.91	958.126	2805.91	120294	118590	128553	1684.25	5064.68	663.05	121495	47810.8	38739.4
1205	150	122.01	151.009	C7H5NOS	[M-H]-	2(3H)-Benzothiazolone	Alkaloids	Alkaloids	934-34-9	30960.8	29312.3	16022.9	25804.9	27672.5	30489.2	9385.87	16372.9	18002.7	18433.8	15750.4	34761.4
1206	417.14	109.03	418.147	C18H26O11	[M-H]-	2-Hydroxyphenol-1-O-glucosyl(6→1)rhamnoside	Phenolic acids	Phenolic acids	-	19898.6	14284.4	18653.4	45218.5	28657.8	38486.1	7909.58	59614.2	41072.7	12357.9	34517.2	25333.6
1207	373.22	193.16	372.212	C15H28N6O5	[M+H]+	Pro-Arg-Thr	Amino acids and derivatives	Amino acids and derivatives	-	300299	315355	249236	11894.6	14987	18043	488330	8898065	3.51767e+06	4992.33	23340	13340
1208	477.14	161.03	478.147	C23H26O11	[M-H]-	scroneoside B	Others	Others	-	40850.3	39179.5	54260.3	104137	44755.1	90193.7	19261.6	49333.8	68306.8	87904	307906	88382.7
1209	303.146	156.077	302.138	C15H18N4O3	[M+H]+	Phe-His	Amino acids and derivatives	Amino acids and derivatives	16874-81-0	91119.6	53263.2	101708	32953	31478	38374.1	104386	189984	162085	42585.3	6395.6	14754.9
1210	129.066	84.0444	128.059	C5H8N2O2	[M+H]+	5,6-Dihydro-5-methyluracil	Nucleotides and derivatives	Nucleotides and derivatives	696-04-8	210098	214650	126457	316322	255174	255122	289796	267129	104566	179071	187105	233053
1211	288.997	96.9696	290.004	C6H11PO11	[M-H]-	Glucaric acid-1-Phosphate	Others	Saccharides	-	248682	260021	382409	468325	203389	259627	1.02102e+06	239888	220992	1.18898e+06	997943	484747
1212	448.222	163.5	447.215	C18H33N5O6S	[M+H]+	L-Glutaminyl-L-valyl-L-valyl-L-cysteine	Amino acids and derivatives	Amino acids and derivatives	-	394446	19097.7	227312	291630	92684.8	226112	288649	288777	403127	293615	92657.4	94019.5
1213	319.13	283.11	318.118	C11H18N4O7	[M+H]+	Ala-Asn-Asp	Amino acids and derivatives	Amino acids and derivatives	-	2.19738e+06	3601655	8199580	18474.2	24848.3	49917.4	24212685	7.63637e+06	29296170	24958.2	11607.1	6075.86
1214	118.015	74.0237	119.022	C3H5NO4	[M-H]-	Aminomalonic acid	Organic acids	Organic acids	1068-84-4	2.25872e+06	2.44163e+06	2.01629e+06	1.34625e+06	1.77518e+06	1.53961e+06	1.28454e+06	1.21785e+06	1.46414e+06	589743	1.08228e+06	857538
1215	451.09	331.07	452.096	C20H20O12	[M-H]-	4-Hydroxybenzoyl-1-O-(6''-O-galloyl)glucoside	Phenolic acids	Phenolic acids	-	64582.5	15403.7	27533.5	13675.9	7629.7	8080.87	119007	74718.9	56903	13900.2	1469.8	2643.55
1216	353.122	147.047	352.116	C17H20O8	[M+H]+	Ningposide C	Phenolic acids	Phenolic acids	-	39326	67419.5	18940.3	116552	133001	162114	38346.9	115462	12953.9	127202	148200	158515
1217	205.158	189.129	206.167	C14H22O	[M-H]-	2,6-Di-tert-butylphenol*	Phenolic acids	Phenolic acids	128-39-2	20182.8	15746.3	16607.9	19408.9	20883.3	20883	16283.3	15698.5	21806.2	22495.2	13766.6	12738.3
1218	665.209	161.024	666.216	C31H38O16	[M-H]-	2'-Acetylacteoside	Phenolic acids	Phenolic acids	94492-24-7	877605	2450915	947666	8.62877e+07	4.26086e+07	3.75833e+07	1.04114e+06	207929	272689	2.10875e+07	1.08795e+07	1.60979e+07
1219	501.14	163.04	502.147	C25H26O11	[M-H]-	2-Feruloyl-6-(4-hydroxycinnamoyl)glucoside	Phenolic acids	Phenolic acids	-	126157	78739.4	63373.7	4730.67	1627.28	3579.11	262581	279654	256221	3252.6	1951.92	1955.95
1220	679.23	637.22	680.232	C32H40O16	[M-H]-	Cistansinenside A; Salsaside E	Phenolic acids	Phenolic acids	-	193990	128661	126200	4.95771e+06	4.06328e+06	3.80654e+06	10577.8	10486.3	8899.04	2.86519e+06	824643	1.00302e+06
1221	193.051	134.037	194.058	C10H10O4	[M-H]-	Isoferulic Acid*	Phenolic acids	Phenolic acids	25522-33-2	1.35099e+06	1.18271e+06	872113	81797.2	55575	58052.6	4.86851e+06	9.53106e+06	1.17522e+07	39219.2	45010	37338
1222	465.18	85.03	464.173	C21H28N4O6S1	[M+H]+	Met-Trp-Glu	Amino acids and derivatives	Amino acids and derivatives	-	409302	569595	964805	39274.2	6559.03	46767	896411	736558	687715	32315.7	3314.21	10640.1
1223	397.09	169.05	398.098	C15H23ClO10	[M-H]-	Glutinoside	Terpenoids	Monoterpenoids	103744-80-5	28836.4	89413	87616.7	50294	48845.9	38177.4	74253	59186.5	47652.6	26373.3	34081.3	49550.1
1224	683.255	341.138	682.247	C32H42O16	[M+H]+	Pinoresinol-4,4'-O-diglucoside	Lignans and Coumarins	Lignans	63902-38-5	14990	19120.8	32884.7	11283.9	10459.1	7161.42	16105.4	5517.74	23340	11502.8	8731.63	10005
1225	337.09	217.01	336.074	C10H16N4O7S	[M+H]+	S-nitrosoglutathione	Amino acids and derivatives	Amino acids and derivatives	57564-91-7	160220	85047.8	380695	190583	137222	129887	171063	181632	506144	31263.1	188230	114567
1226	221.088	133.034	222.089	C12H14O4	[M-H]-	Ethyl ferulate	Phenolic acids	Phenolic acids	4046-02-0	2324.7	2766.83	3024.99	12425.1	26532.9	24310.2	2873.87	6717.9	7400	9469	15083.2	15261.2
1227	285.04	151	286.048	C15H10O6	[M-H]-	Luteolin (5,7,3',4'-Tetrahydroxyflavone)	Flavonoids	Flavones	491-70-3	30847	87396.3	71693.6	778.297	2469.78	1894.51	207130	87231.2	31935.5	1574.05	2675	12363.9
1228	461.109	299.055	462.116	C22H22O11	[M-H]-	Chrysoeriol-7-O-glucoside	Flavonoids	Flavones	19993-32-9	18340	6718.69	12877.1	2606.6	838.34	5005	19672.6	7569.12	16537.8	0	0	0
1229	417.11	152.01	418.111	C17H22O12	[M-H]-	Protocatechuic acid xylosyl xyloside	Phenolic acids	Phenolic acids	-	93832.3	93907	98138.3	225790	226600	226209	36613.9	302146	170057	139332	173401	148921
1230	235.165	118.086	234.158	C10H22N2O4	[M+H]+	L-Lysine-Butanoic Acid	Amino acids and derivatives	Amino acids and derivatives	80407-71-2	31829.1	6670	64928.9	78282.5	53730.9	159225	38947.8	17941.8	18753.2	39513.2	13832.8	13001
1231	299.08	137.02	300.084	C13H16O8	[M-H]-	4-O-Glucosyl-4-hydroxybenzoic acid*	Phenolic acids	Phenolic acids	-	646254	543228	768120	163447	144971	140479	539385	839237	947904	232957	150836	133219
1232	366.17	151.08	365.159	C17H23N3O6	[M+H]+	Pro-Ser-Tyr	Amino acids and derivatives	Amino acids and derivatives	-	665892	373451	670314	220178	246586	476013	1.3212e+06	1.29207e+06	1.25911e+06	594905	243208	347152
1233	131.035	87.0452	132.042	C5H8O4	[M-H]-	Ethylmalonic acid*	Organic acids	Organic acids	601-75-2	21652.6	31386.1	23730.2	20848	19238.2	15673.5	178797	58475.3	43325.1	30481.5	27460.5	46318.9
1234	355.104	175.04	356.111	C16H20O9	[M-H]-	4-O-β-D-glucopyranosylferulic acid	Phenolic acids	Phenolic acids	-	27421.4	28962.5	51308.7	118534	75616.5	89363.7	131735	141321	104055	0	0	0
1235	289.033	96.9696	290.04	C7H15O10P	[M-H]-	D-Sedoheptuiose 7-phosphate	Others	Saccharides	2646-35-7	374638	306400	401855	310537	252104	303283	899830	404732	238679	444657	334044	354205
1236	163.04	119.046	164.047	C9H8O3	[M-H]-	2-Hydroxycinnamic acid*	Phenolic acids	Phenolic acids	583-17-5	39323.5	70750.5	68275.1	437158	612364	604289	104122	103455	116028	495878	546440	264794
1237	568.27	153.1	569.275	C28H44NO9P	[M-H]-	LysoPS 22:6	Lipids	Glycerol ester	-	36093.3	33819.1	52772.8	4743.19	4954.89	9967.96	24831.3	27613.6	27592.7	5786.01	10165	15320.2
1238	519.33	455.32	518.324	C30H46O7	[M+H]+	2,3,19,23-Tetrahydroxy-24-oxo-olean-12-en-28-oic acid	Terpenoids	Triterpene	-	26153.3	25553.4	54017.8	14736.1	7392.63	30770.1	40107.8	181030	159032	11168.9	21393.5	14994.9
1239	179.03	133.026	178.027	C9H6O4	[M+H]+	Daphnetin	Lignans and Coumarins	Coumarins	486-35-1	117919	153690	125600	391396	533803	444853	156325	275270	121530	4.34613e+06	568349	783290
1240	609.15	300.03	610.153	C27H30O16	[M-H]-	Quercetin-3-O-robinobioside	Flavonoids	Flavonols	52525-35-6	523386	377249	1.03991e+06	18340	1556.11	3122.9	102184	16576.3	52350.1	7423.71	2081.4	23340
1241	165.092	149.061	166.099	C10H14O2	[M-H]-	1-(4-Methoxyphenyl)-1-propanol	Phenolic acids	Phenolic acids	5349-60-0	173791	177798	124489	196522	198920	142700	124339	161027	116654	148288	142677	144383
1242	153.05	65.0376	152.047	C8H8O3	[M+H]+	Isovanillin	Others	Aldehyde compounds	621-59-0	6.95462e+06	3.74113e+06	5.08166e+06	618067	141975	1.01565e+06	4.54178e+06	3.89856e+06	4.55569e+06	2.05831e+06	85970.9	163170
1243	285.04	133.03	286.048	C15H10O6	[M-H]-	3,5,7,2'-Tetrahydroxyflavone; Datiscetin*	Flavonoids	Flavones	480-15-9	58736.3	151371	142632	2505.1	2456.96	2207.48	387652	144895	70461.2	2008.58	2073.26	3446.42
1244	297.098	135.065	298.105	C14H18O7	[M-H]-	Picein (4-Acetylphenyl-glucoside)	Phenolic acids	Phenolic acids	530-14-3	28110.2	24783.5	34994.9	9015.14	4777.07	4384.37	109361	153848	140496	5118.37	857.25	2573.78
1245	237.132	98.97	236.126	C10H20O6	[M+H]+	Butyl beta-D-glucoside	Others	Saccharides	5391-18-4	29196.9	29898.5	33920.5	39759	44340.1	33078.9	38240	38541.5	13750.7	26386.7	26414.9	48722.4
1246	181.051	121.029	182.058	C9H10O4	[M-H]-	3-(3-Hydroxyphenyl)-3-hydroxypropanoic acid	Phenolic acids	Phenolic acids	3247-75-4	15844.6	16942.9	3350.23	49832.3	96733.3	44630.5	17717.9	40820.5	3841.92	75149.2	71317.6	23814.8
1247	449.108	299.056	448.101	C21H20O11	[M+H]+	Luteolin-6-C-glucoside (Isoorientin)	Flavonoids	Flavones	4261-42-1	14673	16297.7	31445.7	26751.2	26675	26805.7	61685	32508.3	12728	16188.6	4048.89	1738.47
1248	245.186	86.0954	244.179	C12H24N2O3	[M+H]+	L-Leucyl-L-Leucine	Amino acids and derivatives	Amino acids and derivatives	3303-31-9	5005	25921.2	16675	190499	277319	226762	16121.7	21757.9	17590.8	102800	229689	59097.5
1249	280.152	166.085	280.155	C15H22NO4+	[M]+	Ningpoensine B*	Alkaloids	Alkaloids	-	52386.1	61178.3	88508	96386.9	20251	146811	207554	80232.3	169529	67606.3	21416.8	34629.4
1250	135.046	92.0293	136.052	C8H8O2	[M-H]-	4-Hydroxyacetophenone	Others	Ketone compounds	99-93-4	2213.18	4379.1	3121.12	39780.9	29576.5	19897.8	9388.83	3267.26	11832.8	51605	26671.3	25807.2
1251	677.37	261.22	676.367	C33H56O14	[M+H]+	1-α-Linolenoyl-glycerol-2,3-di-O-glucoside	Lipids	Glycerol ester	-	11723.6	10736.5	6503.27	41089.6	27726.8	20679	8459.95	23850.2	2892.56	38189.3	25620.7	13214.7
1252	271.06	225.05	270.053	C15H10O5	[M+H]+	3',4',6-Trihydroxyaurone	Flavonoids	Other Flavonoids	-	77205.7	164841	115217	18938.5	137645	43345	223297	219467	53111.7	28340	8528.84	51437.4
1253	145.062	109.041	146.058	C6H10O4	[M-H]-	2,2-Dimethylsuccinic acid	Organic acids	Organic acids	597-43-3	8539.1	18250	21230.1	17562	53851.3	35134.2	19415.7	4661.49	3413.27	63615.2	165892	187103
1254	405.14	183.06	406.147	C17H26O11	[M-H]-	6''-O-Acetylharpagide	Terpenoids	Terpene	-	4.2389e+06	4.27816e+06	4.98173e+06	144388	161232	176169	4.47007e+06	2.69843e+06	3.41902e+06	375232	424850	489435
1255	498.19	318.135	497.19	C23H31NO11	[M+H]+	Rehmaglutoside D	Terpenoids	Monoterpenoids	1397694-38-0	49554	22150.5	71690	288630	174344	768740	417656	66685	107208	1.5608e+06	6873720	3.42905e+06
1256	697.159	449.1	696.154	C30H32O19	[M+H]+	Kaempferol-3-O-(6''-Malonyl)glucoside-7-O-Glucoside	Flavonoids	Flavonols	-	0	0	0	9704.91	8340	20005	185034	134565	75141.5	0	0	0
1257	313.093	107.05	314.1	C14H18O8	[M-H]-	Methylsalicylate-2-O-glucoside	Phenolic acids	Phenolic acids	10019-60-0	753157	751858	803780	148467	138759	227716	738564	980167	1.084e+06	261201	323087	248580
1258	554.35	255.23	555.354	C26H54NO9P	[M-H]-	1-(2,3-dihydroxypropoxy)-3-(((2-(dimethylamino)ethoxy)(hydroxy)phosphoryl)oxy)propan-2-yl palmitate*	Others	Others	-	7024.6	11332.5	12059.2	279603	173163	224241	16840.9	13155.5	13962.6	96048.3	45023.2	34792.9
1259	130.05	88.0413	131.07	C4H9N3O2	[M-H]-	3-Guanidinopropionic acid	Organic acids	Organic acids	353-09-3	15341.2	109637	54025.4	29152.6	39354.8	62731.9	112610	69549.6	26208.7	137027	84270.9	110865
1260	611.145	306.079	612.152	C20H32N6O12S2	[M-H]-	Oxiglutatione	Amino acids and derivatives	Amino acids and derivatives	27025-41-8	8348.04	29691.5	10102.2	19691.3	15540.8	21926.8	2296.41	4107.29	3570.57	15005.6	37659.2	10659.5
1261	521.2	359.15	522.21	C26H34O11	[M-H]-	Lariciresinol-4'-O-glucoside	Lignans and Coumarins	Lignans	143663-00-7	16675	21675	23340	18962	16772.5	113385	50015	8212.1	33340	22874.3	12149.1	29634.3
1262	168.988	78.9583	169.998	C3H7O6P	[M-H]-	Dihydroxyacetone phosphate	Others	Saccharides	57-04-5	85552.6	73160.9	72432.7	75985	70440.5	61416	75655.9	64347.8	54986.6	64335.8	67149	52926
1263	742.068	620.02	743.076	C21H28N7O17P3	[M-H]-	NADP (Nicotinamide adenine dinucleotide phosphate)	Nucleotides and derivatives	Nucleotides and derivatives	53-59-8	21097	36878.9	22900.7	16686.3	17389.4	18319.6	9720.87	7443.4	19822.4	9181.7	29863.3	15143.6
1264	517.133	163.039	516.127	C25H24O12	[M+H]+	1,3-O-Dicaffeoylquinic Acid (Cynarin)	Phenolic acids	Phenolic acids	30964-13-7	88985.6	143457	130286	189351	127889	130143	70395.8	203485	104715	282026	290300	150265
1265	387.13	225.07	388.137	C17H24O10	[M-H]-	Majoroside	Terpenoids	Monoterpenoids	134140-02-6	24482.2	29334.4	28715.4	0	0	0	16677.4	29296.9	91018.4	18597.3	9639.61	9434.72
1266	299.056	284.033	300.063	C16H12O6	[M-H]-	Diosmetin (5,7,3'-Trihydroxy-4'-methoxyflavone)	Flavonoids	Flavones	520-34-3	85961.9	130960	143812	4468.98	6176.94	1397.54	424065	133515	54819.7	6863.08	3386.62	2736.53
1267	593.21	461.17	594.216	C25H38O16	[M-H]-	Leonuriside B	Phenolic acids	Phenolic acids	-	26560	15932.1	14786.6	19417.5	17101.6	22405.5	26938.8	43493.2	40194.6	10689.7	3794.24	5982.35
1268	299.08	137.02	300.084	C13H16O8	[M-H]-	1-O-Salicyloyl-β-D-glucose*	Phenolic acids	Phenolic acids	60517-74-0	112364	114641	168370	58206.1	63528.8	67188.6	237435	265595	312695	124086	26684.4	22446.3
1269	451.123	289.071	450.116	C21H22O11	[M+H]+	3',5,5',7-Tetrahydroxyflavanone-7-O-glucoside*	Flavonoids	Flavanones	-	95035	257891	479228	25005	56236.4	27161.8	998703	284124	305270	0	0	0
1270	167.07	121.028	166.063	C9H10O3	[M+H]+	Ethylsalicylate	Phenolic acids	Phenolic acids	118-61-6	175838	172531	188551	309476	179793	141622	0	0	0	83905.5	27788.3	47228.4
1271	121.029	77.0394	122.037	C7H6O2	[M-H]-	2-Hydroxybenzaldehyde (Salicylaldehyde)	Phenolic acids	Phenolic acids	90-02-8	79988.7	52724.1	45742.6	117099	97771.5	139033	73148.2	95291	53825.6	100143	61560.5	75978.4
1272	355.096	193.047	354.095	C16H18O9	[M+H]+	Scopoletin-7-O-glucoside (Scopolin)	Lignans and Coumarins	Coumarins	531-44-2	299170	159945	207176	98801.4	263580	158410	398401	1.18616e+06	269614	243995	163430	104791
1273	513.161	151.041	512.153	C23H28O13	[M+H]+	6-O-Vanilloylcatalpol (Picroside II)	Terpenoids	Monoterpenoids	39012-20-9	13340	1670	5319.54	12636.1	11670	5005	8735.24	3340	16756.6	33533.8	20957.2	25005
1274	239.07	223.03	240.079	C15H12O3	[M-H]-	Chrysophanol-9-anthrone	Quinones	Anthraquinone	491-58-7	67317.1	54955.1	55117.7	59377.5	51762.7	96198.9	67210.2	52017	83072.3	47212.2	61535.5	87617.6
1275	331.12	313.11	330.11	C18H18O6	[M+H]+	3-Hydroxy-4',5,7-Trimethoxyflavanone	Flavonoids	Flavanonols	76792-94-4	143956	93687.6	132785	117884	103695	104449	178034	179753	145701	67754.5	92372.7	61545.7
1276	505.176	127.03	504.169	C18H32O16	[M+H]+	Planteose	Others	Saccharides	470-57-5	10822.4	7779.55	20675.4	51067.1	67114	110489	15737.1	5041.21	20187.9	179570	167620	206776
1277	407.132	245.081	406.126	C20H22O9	[M+H]+	2,3,5,4'-Tetrahydroxystilbene-2-O-glucoside	Others	Stilbene	82373-94-2	39429	15743.9	23512.4	79944.3	123295	134787	77019.9	106710	83365	103747	50477.2	113385
1278	445.31	341.284	444.303	C31H40O2	[M+H]+	Menatetrenone (Vitamin K2)	Others	Vitamin	11032-49-8	110506	134443	178763	113012	203055	187084	93617.9	120090	259043	230164	166683	190633
1279	369.086	207.032	370.09	C16H18O10	[M-H]-	Fraxetin-8-O-glucoside (Fraxin)	Lignans and Coumarins	Coumarins	524-30-1	5621.62	4387.04	1351.7	73014.8	19101.4	22714.1	10489.2	33057.3	14843	21030.6	7097.67	5938.97
1280	338.99	78.9582	339.996	C6H14O12P2	[M-H]-	D-Glucose 1,6-bisphosphate	Others	Saccharides	10139-18-1	13115.1	16275.3	21238.8	23753.5	31934	36087.9	10174.2	15025.9	11284.9	21032.9	40469.5	38769.8
1281	401.15	269.11	402.153	C18H26O10	[M-H]-	Benzyl β-primeveroside	Phenolic acids	Phenolic acids	130622-31-0	724764	553107	606439	534145	299312	295367	497464	1.20054e+06	583730	448276	111152	104383
1282	277.123	146.081	278.13	C11H22N2O4S	[M-H]-	Pantetheine	Alkaloids	Alkaloids	496-65-1	19343.7	31818.1	31260	39944.7	40259.1	29854.2	35746.2	30508.2	26389.1	93715.4	34892.6	14339.3
1283	625.174	317.065	624.169	C28H32O16	[M+H]+	Isorhamnetin-3-O-neohesperidoside	Flavonoids	Flavonols	55033-90-4	261480	387952	586091	29470.8	25005	20409.7	147012	144268	126914	26675	12808.7	20144.4
1284	337.08	277.06	338.085	C12H18O11	[M-H]-	Isoascorbic acid 2-O-glucoside	Others	Vitamin	-	3.17201e+06	1.51951e+06	2.26526e+06	359227	335417	435203	1.67989e+06	1.96232e+06	4.91148e+06	122536	106151	136381
1285	515.32	261.22	514.314	C27H46O9	[M+H]+	1-α-Linolenoyl-glycerol-3-O-glucoside*	Lipids	Glycerol ester	-	3719.37	11530.7	7729.5	5674.9	6217.08	6742.34	6531.17	5950.37	1726.55	4131.46	5128.2	1919.67
1286	625.21	163.03	624.205	C29H36O15	[M+H]+	Isoacteoside*	Phenolic acids	Phenolic acids	61303-13-7	1.89752e+06	3.66451e+06	1.65653e+06	3.27467e+06	2.18821e+06	2.22559e+06	2.47801e+06	1.22593e+06	1.97597e+06	2.64644e+06	2.22458e+06	1.47319e+06
1287	294.182	84.0811	293.174	C15H23N3O3	[M+H]+	Lys-Phe	Amino acids and derivatives	Amino acids and derivatives	6235-35-4	36448	44494.4	50293.7	54439.6	71278.8	73459.3	52793	62997.2	52452.6	15005	79887.3	50658
1288	461.07	285.04	462.08	C21H18O12	[M-H]-	Kaempferol-7-O-glucuronide*	Flavonoids	Flavonols	-	494966	467672	190680	1850.31	2343.3	1670	259821	1.38355e+06	1.19302e+06	2980.98	6532.62	11110.9
1289	635.39	453.33	634.387	C39H54O7	[M+H]+	3-O-p-Coumaroyltormentic acid	Terpenoids	Triterpene	-	565.835	1337.29	1854.17	49463.2	14036.9	27174.1	5549	958.399	1072.87	24503.7	11554.2	20562.3
1290	413.21	251.17	412.207	C17H28N6O6	[M+H]+	His-Glu-Lys	Amino acids and derivatives	Amino acids and derivatives	-	222486	264213	284359	1.46616e+06	2.71598e+06	1.8244e+06	210532	566130	480815	1.10416e+06	946475	344468
1291	280.154	166.086	280.155	C15H22NO4+	[M]+	Ningpoensine C*	Alkaloids	Alkaloids	-	46169.3	55567.4	109584	138809	32099.5	169380	235257	136861	204543	105170	37569.9	65100.8
1292	313.238	251.24	314.246	C18H34O4	[M-H]-	12,13-DHOME; (9Z)-12,13-Dihydroxyoctadec-9-enoic acid	Lipids	Free fatty acids	263399-35-5	19946.5	12948.2	11036.1	13301.4	13610.7	14482.9	16060	18075.5	12795.4	9647.3	11034.8	11409.4
1293	433.113	313.072	432.106	C21H20O10	[M+H]+	Apigenin-6-C-glucoside (Isovitexin)*	Flavonoids	Flavones	38953-85-4	107171	79881.9	175314	5005	8340	5863.06	360357	280370	254397	5789.56	11670	11670
1294	433.113	313.072	432.106	C21H20O10	[M+H]+	Apigenin-8-C-Glucoside (Vitexin)*	Flavonoids	Flavones	3681-93-4	107171	79881.9	175314	5005	8340	5863.06	360357	280370	254397	5789.56	11670	11670
1295	295.1	89.02	296.111	C11H20O9	[M-H]-	Glucosyl 2,3-Dihydroxy-2-Methylbutanoic Acid	Organic acids	Organic acids	-	318909	399126	2.28501e+06	330457	605573	569957	2.83065e+06	915737	2.63747e+06	53604.6	100334	32840.8
1296	301.09	139.04	302.1	C13H18O8	[M-H]-	2-Beta-Glucopyranosyloxy-3-Hydroxybenzyl Alcohol	Phenolic acids	Phenolic acids	20331-85-5	159187	198233	354616	80342.5	90872	108597	1.21496e+06	642384	698028	157334	103416	126364
1297	653.21	487.15	654.222	C30H38O16	[M-H]-	2-(3-Hydroxy-4-methoxyphenethyl)-5-O-(2-hydroxycaffeoyl)-gentiobioside	Phenolic acids	Phenolic acids	-	4.00212e+06	6.80745e+06	4.77551e+06	936633	2.16149e+06	1.21025e+06	5.53645e+06	8.30472e+06	5.69107e+06	1.80214e+06	1.69586e+06	388639
1298	165.053	119.051	164.047	C9H8O3	[M+H]+	4-hydroxyphenyl acrylaldehyde	Others	Aldehyde compounds	-	1.63478e+06	1.05718e+06	3858245	2.15184e+06	2.43625e+06	2.43233e+06	1.41365e+06	1.48241e+06	2606985	3111975	1.60917e+06	776270
1299	787.27	325.09	786.258	C35H46O20	[M+H]+	purpureaside B	Phenolic acids	Phenolic acids	-	199427	86697.3	125415	91700	377868	540484	45010	88651.9	102296	603102	776758	474327
1300	187.1	125.1	188.105	C9H16O4	[M-H]-	Azelaic acid	Organic acids	Organic acids	123-99-9	133125	276525	257945	3.07472e+06	2.38737e+06	2.47761e+06	128213	124687	82222.4	678782	409749	371991
1301	185.15	185.16	186.162	C11H22O2	[M-H]-	Undecylic Acid	Lipids	Free fatty acids	112-37-8	1.03384e+06	733278	1.42552e+06	955546	852440	910288	1.03931e+06	1.00879e+06	936710	485296	1.07871e+06	648951
1302	287.223	241.222	288.23	C16H32O4	[M-H]-	10,16-Dihydroxypalmitic acid	Lipids	Free fatty acids	3233-90-7	7796.36	6896.21	4564.33	2611.17	2421.43	3474.1	4120.68	6326.41	515	4430.7	2712.16	2668.67
1303	357.134	151.038	358.142	C20H22O6	[M-H]-	Pinoresinol*	Lignans and Coumarins	Lignans	487-36-5	14361.2	14490	45625.6	10904.7	11027.5	16343.9	14407.4	4075.73	2064.97	10451.5	4353.61	5507.8
1304	451.123	289.074	450.116	C21H22O11	[M+H]+	Eriodictyol-7-O-glucoside*	Flavonoids	Flavanones	38965-51-4	229865	83365	753660	21551	16675	23772.1	1454055	217503	193963	0	0	0
1305	383.13	168.07	382.131	C16H22N4O5S1	[M+H]+	Asn-Cys-Phe	Amino acids and derivatives	Amino acids and derivatives	-	544490	685004	886504	761949	1.6138e+06	1.6296e+06	129327	45765	56346.9	454479	479099	439411
1306	595.17	287.06	594.159	C27H30O15	[M+H]+	Kaempferol-3-O-glucoside-7-O-rhamnoside*	Flavonoids	Flavonols	2392-95-2	7376305	1.06106e+06	5.66625e+06	145080	61138.2	110045	1786135	271930	919630	16675	96705	88365
1307	489.115	264.042	488.107	C14H26N4O11P2	[M+H]+	Citicoline	Nucleotides and derivatives	Nucleotides and derivatives	987-78-0	12876.4	23808.8	17306.5	28267.4	37255.1	44196.9	14517.1	17804.9	6907.79	197414	116583	41847.4
1308	399.144	250.094	399.144	C15H23N6O5S+	[M]+	S-Adenosylmethionine	Amino acids and derivatives	Amino acids and derivatives	485-80-3	70020	813794	107870	2.621e+06	3.48644e+06	2.00267e+06	60020	217959	107507	700162	1.10958e+06	2.01421e+06
1309	161.046	71.0136	162.053	C6H10O5	[M-H]-	1,6-anhydro-β-D-glucose	Others	Saccharides	498-07-7	96676	113287	177817	50105.1	72206.2	49705.5	59806.4	107700	100669	22072	15137.5	8993.94
1310	558.281	207.065	557.274	C29H39N3O8	[M+H]+	N1,N8-Bis(sinapoyl)spermidine	Alkaloids	Phenolamine	-	28852.1	23616.1	26266.3	23246.4	35677.5	19767.8	23411.6	85030	18683.1	29944	16195	33707.9
1311	611.161	287.054	610.153	C27H30O16	[M+H]+	Kaempferol-3,7-O-diglucoside	Flavonoids	Flavonols	25615-14-9	131462	83365	159841	26675	16744.3	46680	581190	106710	65857.6	20005	36675	7753.1
1312	389.144	149.06	388.137	C17H24O10	[M+H]+	Vogeloside	Terpenoids	Monoterpenoids	60077-47-6	13815	2453.43	6670	43283.5	11645.4	20388.1	68871.1	31997.5	80614	37898.9	34127.9	22705.4
1313	111.009	67.0189	112.016	C5H4O3	[M-H]-	2-Furoic acid	Organic acids	Organic acids	88-14-2	140175	200654	311607	132695	201421	22896.7	197583	154775	196110	40613.3	32224.3	119027
1314	407.17	165.06	408.178	C21H28O8	[M-H]-	1-(4'-Hydroxy-3'-methoxyphenyl)-2-[4''-(3-hydroxypropyl)-2'',6''-dimethoxyphenyl]-propane-1,3-Diol	Others	Others	-	29424.4	27153	23152.7	27363.7	38713.5	34006.5	64539.2	39319.6	48689.1	36388.5	31494.6	17938.3
1315	164.035	120.045	165.043	C8H7NO3	[M-H]-	2-(Formylamino)benzoic acid	Phenolic acids	Phenolic acids	3342-77-6	10005	9919.96	12429.2	41358.1	73980.5	59830	9918.61	16044.2	31696.7	48434.5	53301.1	17956.9
1316	151.04	93.0346	152.047	C8H8O3	[M-H]-	O-Anisic acid (2-Methoxybenzoic acid)*	Phenolic acids	Phenolic acids	529-75-9	14359.8	19220	16176.2	1543.54	2059.44	2785.56	83365	151014	25005	2685.3	10005	8340
1317	151.04	93.0347	152.047	C8H8O3	[M-H]-	Phenoxyacetic acid*	Phenolic acids	Phenolic acids	122-59-8	14359.8	19220	16176.2	1543.54	2059.44	2785.56	83365	151014	25005	2685.3	10005	8340
1318	477.16	315.11	478.169	C20H30O13	[M-H]-	2-(3-β-D-glucopyranosyloxy-4-hydroxyphenyl)ethanol-1-O-β-D-glucopyranoside*	Phenolic acids	Phenolic acids	-	23730.3	13548.8	80650.1	189047	178744	223553	40144.9	41444.2	42154.7	64797	88202.9	131920
1319	193.09	163.04	194.094	C11H14O3	[M-H]-	Dehydrololiolide	Terpenoids	Terpene	19355-58-9	35820.9	33677.9	121696	1.51906e+06	1.68219e+06	999553	55410.4	52988.5	62705.7	251970	164668	308149
1320	537.2	375.15	538.205	C26H34O12	[M-H]-	Olivil-4'-O-glucoside	Lignans and Coumarins	Lignans	76880-93-8	24699.5	22187.2	16336.8	36052.3	34326.6	69198.8	28047.9	12916.1	23340	49402.7	5940.34	8790.02
1321	695.28	347.14	696.284	C30H48O18	[M-H]-	Rehmaglutoside J	Terpenoids	Monoterpenoids	-	744.82	2423.6	7086.88	20076	15921.9	34613.1	21218.8	702.068	2611.65	7961.46	80623.1	206026
1322	665.39	665.38	664.382	C36H56O11	[M+H]+	Picfeltarraenin X	Terpenoids	Triterpene Saponin	943234-98-8	743396	419431	2.16104e+06	1.16303e+06	796037	988808	4.57188e+06	7.59301e+06	4.15942e+06	1.90804e+06	765858	793582
1323	279.171	120.087	278.163	C15H22N2O3	[M+H]+	Phe-Ile	Amino acids and derivatives	Amino acids and derivatives	22951-94-6	8340	9061.19	3629.84	59085.8	59916.8	75770.3	25005	5645.47	8882.1	26442.6	116037	37888.9
1324	639.23	177.05	638.221	C30H38O15	[M+H]+	Jionoside D	Phenolic acids	Phenolic acids	120406-34-0	332077	203558	483683	653909	1.60003e+06	1811455	139587	132695	1134505	359310	3083025	530906
1325	785.251	623.219	786.258	C35H46O20	[M-H]-	Echinacoside*	Phenolic acids	Phenolic acids	82854-37-3	62505.3	97378.3	96054.8	181697	180783	132300	88062.4	44135.1	79505.7	143622	192562	211877
1326	181.051	151.003	182.058	C9H10O4	[M-H]-	Syringaldehyde; 4-Hydroxy-3,5-Dimethoxybenzaldehyde	Others	Aldehyde compounds	134-96-3	9648.53	6751.37	20639.8	23987.5	121725	97152.3	21806.8	2234.79	4810.77	32044.1	21716.7	41600.4
1327	353.13	232.99	352.124	C12H24N4O4S2	[M+H]+	Lys-Cys-Cys	Amino acids and derivatives	Amino acids and derivatives	-	445701	415299	349225	113459	47033.1	44180.2	177460	504720	638034	64318.4	52972.4	17305
1328	269.062	136.043	268.055	C8H16N2O4S2	[M+H]+	L-Homocystine	Amino acids and derivatives	Amino acids and derivatives	626-72-2	10030.7	5411.77	15118.6	37024.2	38276.6	49518.1	18425.1	13228.9	16448.9	26823.4	32436.8	16446
1329	223.06	193.02	224.069	C11H12O5	[M-H]-	Sinapic acid	Phenolic acids	Phenolic acids	530-59-6	81620.6	203753	221488	12203.9	8800.71	10201	79305.1	83365	73776.6	7707.84	5005	7118.71
1330	579.15	271.061	578.142	C30H26O12	[M+H]+	Apigenin-7-O-(6''-p-Coumaryl)glucoside	Flavonoids	Flavones	-	2.43167e+07	2.04258e+07	2.97135e+07	904535	334250	607181	2.72513e+07	43036580	1.08608e+07	146589	527645	278610
1331	533.13	323.08	534.137	C25H26O13	[M-H]-	3-O-(3,5-Dimethoxy-4-hydroxybenzoyl)-4-O-caffeoylquinic acid	Phenolic acids	Phenolic acids	-	6670	3345.34	1672.67	846.356	22514.5	3340	245583	59360.8	37580	30056.9	23948.1	8340
1332	292.13	188.071	291.122	C14H17N3O4	[M+H]+	Ser-Trp	Amino acids and derivatives	Amino acids and derivatives	94421-70-2	41519.6	58080.9	63057.5	101747	91683.2	91286.3	31527.7	14125.9	48314	66147.7	60811.4	29025.5
1333	357.134	151.044	358.142	C20H22O6	[M-H]-	Epipinoresinol*	Lignans and Coumarins	Lignans	24404-50-0	13885.5	8560.18	39928	8453.7	10422	25144.1	10474.3	3328.91	7992.92	12799.4	6095.55	9625.94
1334	453.339	453.34	454.345	C30H46O3	[M-H]-	3-Oxours-12-en-28-oic acid (Ursonic acid)	Terpenoids	Triterpene	6246-46-4	145022	39165.1	37415.9	850485	513265	458301	29794.1	183410	21099.6	265134	137691	156409
1335	409.21	161.05	350.194	C16H30O8	[M+CH3COOH-H]-	Glucopyranose 6-Hydroxydecanoate	Others	Others	-	72681.8	53121.3	127758	8463.9	6675.66	924.512	139067	177918	155537	10896.7	4540.79	3487.72
1336	463.18	147.06	462.175	C21H26N4O8	[M+H]+	Trp-Glu-Glu	Amino acids and derivatives	Amino acids and derivatives	-	57619.8	46040.7	43776	81756.2	74088.7	59443.5	107655	32218	68459.9	14148.7	10680.4	29031
1337	207.138	165.091	206.131	C13H18O2	[M+H]+	4-Hydroxy-3,5-diisopropylbenzaldehyde	Phenolic acids	Phenolic acids	10537-86-7	60143.8	162135	128168	152006	135278	104997	167000	133006	162998	213111	204733	172418
1338	625.176	301.071	624.169	C28H32O16	[M+H]+	Chrysoeriol-7-O-gentiobioside	Flavonoids	Flavones	-	177647	63243.8	165100	291122	243515	246147	281036	322794	285741	79148	77856.9	56728.8
1339	168.066	105.034	167.058	C8H9NO3	[M+H]+	4,5,6-Trihydroxy-2-cyclohexen-1-ylideneacetonitrile	Alkaloids	Alkaloids	-	34803.1	21053	29478	11156.2	9521.85	16506.9	56010	6722.02	11445.8	5715.77	7750.05	7430.81
1340	353.088	191.056	354.095	C16H18O9	[M-H]-	Cryptochlorogenic acid (4-O-Caffeoylquinic acid)*	Phenolic acids	Phenolic acids	905-99-7	69440.4	55791.1	50768.9	56485.2	22327.6	86637.9	107224	26705.1	79252	60321.9	54340.6	47805
1341	677.24	531.19	676.237	C33H40O15	[M+H]+	Icariin	Flavonoids	Flavones	489-32-7	3.99145e+06	2.55168e+06	8.47009e+06	91094.1	11124.8	21558.3	5.41135e+06	721298	1.7232e+06	731972	25582.6	40102.6
1342	285.098	123.045	286.105	C13H18O7	[M-H]-	3-Hydroxy-5-Methylphenol-1-O-Glucoside	Phenolic acids	Phenolic acids	-	20782.6	3340	15124.2	22120	4110.3	13807.3	37967.2	31721.3	24188.9	16273.3	2674.72	10299.4
1343	580.36	281.25	581.369	C28H56NO9P	[M-H]-	2-(2,3-dihydroxypropoxy)-3-(((2-(dimethylamino)ethoxy)(hydroxy)phosphoryl)oxy)propan-2-yl (Z)-14-Octadecenoic Acid	Others	Others	-	22346.3	29609.9	24972.4	150889	132655	114402	34201.3	22267.1	11134.1	79055.6	31057.4	33965.4
1344	477.14	179.03	478.147	C23H26O11	[M-H]-	1'-O-(3,4-Dihydroxyphenethyl)-O-caffeoyl-glucoside	Phenolic acids	Phenolic acids	-	22314.6	16266.5	20723.3	11670	23353.2	8340	26562.3	11154.7	21257.9	64279.1	35258.3	22848.2
1345	653.208	163.039	654.216	C30H38O16	[M-H]-	Saccatoside	Terpenoids	Terpene	85819-35-8	30353.6	35588.9	25919.2	10801.1	7841.48	14186.4	6519.84	17748.2	8241.38	8479.56	1486.45	6670
1346	509.166	179.035	510.174	C24H30O12	[M-H]-	6-O-Trans-Caffeoyl Ajugol	Terpenoids	Monoterpenoids	-	7167.09	2257.49	5005	55015	16915.1	42851.6	4974.28	5002.57	5005	21675	68355	34357.4
1347	377.15	179.07	376.137	C16H24O10	[M+H]+	Loganic acid	Terpenoids	Monoterpenoids	22255-40-9	385840	246290	379547	5389.18	6526.17	7247.24	515156	303619	524565	6103.24	10058.9	2302.3
1348	463.088	301.036	464.096	C21H20O12	[M-H]-	Quercetin-7-O-glucoside	Flavonoids	Flavonols	491-50-9	33340	28340	36797.1	5913.98	6521.68	2675.69	36675	16675	13340	6670	15005	6105.23
1349	315.072	153.017	316.079	C13H16O9	[M-H]-	Protocatechuic acid-4-O-glucoside*	Phenolic acids	Phenolic acids	-	1.0125e+07	7.91241e+06	1.03919e+07	6.58572e+06	6.34461e+06	5.57537e+06	8.87574e+06	9.53046e+06	3.90159e+06	0	0	0
1350	102.128	58.0683	101.12	C6H15N	[M+H]+	Triethylamine	Alkaloids	Alkaloids	121-44-8	243274	159799	169633	270902	126511	291488	149623	174588	148726	199202	164408	171528
1351	405.213	213.15	406.22	C19H34O9	[M-H]-	Oxyrehmaionoside B	Terpenoids	Terpene	-	17493.1	13409	11529.8	100094	157523	142887	9427.92	9404.04	17426.7	115544	216365	184098
1352	595.166	287.058	594.159	C27H30O15	[M+H]+	Luteolin-7-O-neohesperidoside (Lonicerin)*	Flavonoids	Flavones	25694-72-8	2.3424e+06	796464	5.58242e+06	0	0	0	0	0	0	11670	46743.6	23340
1353	499.21	337.16	498.2	C26H30N2O8	[M+H]+	Vincoside lactam	Alkaloids	Plumerane	-	24154.9	35010	27997.5	92675.9	201815	259226	31746.5	38212.2	40010	208490	118390	235200
1354	299.08	137.02	300.084	C13H16O8	[M-H]-	Glucosyloxybenzoic acid	Phenolic acids	Phenolic acids	-	153689	147227	517698	119338	117214	98591.5	368006	366053	291419	162192	91290.9	70293.2
1355	595.163	287.054	594.159	C27H30O15	[M+H]+	Kaempferol-3-O-rhamnosyl(1→2)glucoside	Flavonoids	Flavonols	-	80025	246528	106710	11588.3	14782.4	1696.39	2987690	116720	42991.2	6604.95	5082.39	6670
1356	611.197	303.086	610.19	C28H34O15	[M+H]+	Hesperetin-7-O-neohesperidoside(Neohesperidin)*	Flavonoids	Flavanones	13241-33-3	290955	153502	252769	35832.4	22257.9	4553.69	242366	121131	139233	39414.6	16387.6	12954.7
1357	611.197	303.087	610.19	C28H34O15	[M+H]+	Hesperetin-7-O-rutinoside (Hesperidin)*	Flavonoids	Flavanones	520-26-3	290955	153502	252769	35832.4	22257.9	4553.69	242366	121131	139233	39414.6	16387.6	12954.7
1358	354.12	157.08	353.108	C12H23N3O5S2	[M+H]+	Cys-Thr-Met	Amino acids and derivatives	Amino acids and derivatives	-	133970	128091	176767	596358	445887	948842	86976.8	238770	119020	335026	231973	336139
1359	163.045	119.054	164.047	C9H8O3	[M-H]-	3-Hydroxycinnamic Acid*	Phenolic acids	Phenolic acids	14755-02-3	23082.6	45755.5	82123.1	31179.3	50089.5	55266.8	29688.6	23355	50082.4	48379.3	25566.8	50323.4
1360	163.04	119.05	164.047	C9H8O3	[M-H]-	α-Hydroxycinnamic Acid*	Phenolic acids	Phenolic acids	5801-57-0	23082.6	45755.5	82123.1	31179.3	50089.5	55266.8	29688.6	23355	50082.4	48379.3	25566.8	50323.4
1361	465.103	303.1	464.096	C21H20O12	[M+H]+	6-Hydroxykaempferol-7-O-glucoside	Flavonoids	Flavonols	-	966592	585615	1.74409e+06	45010	36675	18182.8	440685	221845	163430	37065.8	38152.7	23340
1362	387.13	225.08	386.121	C17H22O10	[M+H]+	3,4,5,6-tetrahydroxy-6-[4-(2-methylpropanoyloxymethyl)phenoxy]oxane-2-carboxylic acid	Phenolic acids	Phenolic acids	-	342674	515743	553844	111394	36694.7	198797	630054	347095	241875	130137	81894.7	55097.6
1363	671.182	509	670.174	C29H34O18	[M+H]+	Gallic acid-4-O-(6'''-feruloyl)sophoroside	Phenolic acids	Phenolic acids	-	78562.1	68854.8	216835	22416.3	36270.2	26648.1	117708	115284	154496	16221.6	9270.56	18340
1364	783.272	175.04	784.279	C36H48O19	[M-H]-	Angoroside C*	Phenolic acids	Phenolic acids	115909-22-3	5005	3340	1694.38	7517.09	25005	15568.7	21828.9	27176.5	29460.9	2687.15	11670	9664.83
1365	783.274	175.041	784.279	C36H48O19	[M-H]-	Phlinoside E*	Phenolic acids	Phenolic acids	137578-58-6	5005	3340	1694.38	7517.09	25005	15568.7	21828.9	27176.5	29460.9	2687.15	11670	9664.83
1366	359.135	197.08	360.142	C16H24O9	[M-H]-	7-Deoxyloganic acid	Terpenoids	Monoterpenoids	22487-36-1	0	0	0	1440.88	3340	3005	14810.2	68752	25860.8	4174.86	1670	3097.34
1367	475.159	147.044	474.153	C24H26O10	[M+H]+	Scrophuloside A*	Phenolic acids	Phenolic acids	886061-50-3	18455.5	148415	35798.4	52623.4	39860.9	53168.4	9049.86	28340	20005	40473.3	136735	111715
1368	475.159	147.044	474.153	C24H26O10	[M+H]+	Scrophuloside B*	Phenolic acids	Phenolic acids	886061-52-5	18455.5	148415	35798.4	52623.4	39860.9	53168.4	9049.86	28340	20005	40473.3	136735	111715
1369	653.24	177.05	652.236	C31H40O15	[M+H]+	Martinoside	Phenolic acids	Phenolic acids	-	393874	584528	333935	1.09081e+06	825106	1.14907e+06	890406	789030	1.50465e+06	672098	1.02587e+06	1.05997e+06
1370	479.15	163.03	478.147	C23H26O11	[M+H]+	Calceolarioside D*	Phenolic acids	Phenolic acids	-	6.17499e+06	7.84261e+06	6.92104e+06	7.53888e+06	5.56747e+06	17201000	6.39729e+06	2.13343e+06	6.50147e+06	4.94583e+06	7.52104e+06	5.03259e+06
1371	568.268	152.996	569.275	C28H44NO9P	[M-H]-	LysoPS 22:6 (2n isomer)	Lipids	Glycerol ester	-	50697	222708	70380.9	24503.2	42084	49168.3	97614.2	105790	130943	59714	22247.2	30906.3
1372	299.259	253.251	300.266	C18H36O3	[M-H]-	DL-2-hydroxystearic acid	Lipids	Free fatty acids	629-22-1	32736.1	23216.4	28283.9	64667.9	46633.2	60470.1	106536	34625.1	35228.5	74949.8	33387.2	32556.6
1373	164.074	56.0495	163.067	C6H13NO2S	[M+H]+	L-Homomethionine	Amino acids and derivatives	Amino acids and derivatives	25148-30-5	22581.6	29342.5	26542.8	122492	108095	80662	12818.3	23340	10079.7	22207.1	28340	20430.2
1374	151.085	109.075	150.079	C8H10N2O	[M+H]+	2-Acetyl-3-ethylpyrazine	Alkaloids	Alkaloids	32974-92-8	15882.7	20525	27616.2	102980	80964.6	87832.7	30251.6	88215.3	46912.4	45183.7	25365.9	40267.1
1375	535.18	373.13	536.189	C26H32O12	[M-H]-	1-Hydroxypinoresinol-1-O-Glucoside	Lignans and Coumarins	Lignans	81495-71-8	4693.25	5733.76	15005	10005	8340	13340	143303	79618.6	66685	33340	6670	5623.67
1376	527.177	197.046	528.184	C24H32O13	[M-H]-	6-O-Syringoylajugol	Terpenoids	Monoterpenoids	144049-72-9	558.78	36956.9	3340	34128.8	31518.3	120897	15457.5	5005	4480.26	655295	557760	1317740
1377	287.223	287.223	288.23	C16H32O4	[M-H]-	9,16-Dihydroxypalmitic acid	Lipids	Free fatty acids	38076-49-2	39163.4	128563	61879.5	2431.8	11532	3781.18	74619.5	20032.5	15358.9	2046.88	6337.07	4534.97
1378	509.129	347.076	508.122	C23H24O13	[M+H]+	Syringetin-3-O-glucoside	Flavonoids	Flavonols	40039-49-4	210956	148564	497540	45741.5	45010	43123.8	931329	1.50317e+06	5388415	5461.03	28789.5	43345
1379	193.04	72.99	194.043	C6H10O7	[M-H]-	D-Glucoronic acid*	Others	Saccharides	6556-12-3	78086.9	251784	223151	373514	103956	101846	136539	318906	80365.9	65736.5	73907.1	74355.7
1380	497.165	121.028	496.158	C23H28O12	[M+H]+	6'O-p-Hydroxybenzoyl-8-epiloganic acid	Terpenoids	Monoterpenoids	-	20404	6369.38	10403.2	8096.05	1670	2350.02	46680	56672.3	45164.1	6915.18	2896.61	5005
1381	629.116	163.039	628.106	C29H24O16	[M+H]+	1-O-p-Coumaroyl-4,6-(S)-HHDP-β-D-glucose	Phenolic acids	Phenolic acids	-	73355	119953	56685	0	0	0	98424	87637.2	30010	15320.6	23211.7	106710
1382	227.091	181.086	226.084	C11H14O5	[M+H]+	3-Hydroxy-1-(4-hydroxy-3,5-dimethoxyphenyl)propan-1-one	Others	Ketone compounds	-	1.20711e+06	678657	1.06457e+06	46833.6	38345	66183.5	1.13104e+06	548305	592282	155391	9220.61	86700
1383	427.09	179.03	426.08	C18H18O12	[M+H]+	5,7-Dihydroxychromone malonyl glucoside	Others	Ketone compounds	-	56685	26626.4	71690	6670	1542.08	15005	363800	214666	179127	16675	2162.7	4959.3
1384	166.072	149.046	165.065	C6H7N5O	[M+H]+	7-Methylguanine	Nucleotides and derivatives	Nucleotides and derivatives	578-76-7	55618.9	49165.1	105385	172484	239442	377093	145264	90485.7	43944	114218	103430	42092.9
1385	561.198	357.134	562.205	C28H34O12	[M-H]-	Pinoresinol-4-O-(6''-acetyl)glucoside	Lignans and Coumarins	Lignans	-	2712.07	3162.76	8131.72	10972.9	15385	15381.9	20875.4	48376.8	41708.8	6944.63	17359.6	13760.2
1386	659.192	167.041	660.205	C32H36O15	[M-H]-	picroroside B	Others	Others	-	3245.78	4187.14	1373.99	89003.1	56168.1	85883.1	0	0	0	29970.6	1406.68	5634.09
1387	197.046	123.009	198.053	C9H10O5	[M-H]-	Syringic acid	Phenolic acids	Phenolic acids	530-57-4	21913.6	883.096	17851.6	1786.9	2699.67	3599.64	87302.8	39807.3	23241.8	7730.94	2227.52	2221.93
1388	457.2	317.17	456.201	C23H28N4O6	[M+H]+	Gln-Tyr-Phe	Amino acids and derivatives	Amino acids and derivatives	-	6634.65	13340	20005	125111	114929	106065	36675	13340	8055.65	188114	105185	137185
1389	503.16	383.12	504.169	C18H32O16	[M-H]-	Manninotriose	Others	Saccharides	13382-86-0	293010	141042	436009	202793	121651	139543	312504	57314.7	159304	469246	133439	154390
1390	579.172	271.062	580.179	C27H32O14	[M-H]-	Naringenin-7-O-Neohesperidoside(Naringin)*	Flavonoids	Flavanones	10236-47-2	273600	291970	285290	5005	5005	2113.37	21805	16215	11773.1	2079.93	3340	16960.3
1391	253.119	136.077	252.111	C12H16N2O4	[M+H]+	Tyr-Ala	Amino acids and derivatives	Amino acids and derivatives	730-08-5	1449.78	11087.8	8131.75	42629.5	104967	70500.8	6421.72	23549.1	22198.3	41133.5	107512	31571.9
1392	389.15	167.07	390.153	C17H26O10	[M-H]-	3,4-Dihydroverbenalin	Terpenoids	Monoterpenoids	-	1.27435e+06	1.08455e+06	3.21478e+06	12908.1	16869.5	12404	32247.9	34512	43366.5	0	0	0
1393	595.166	287.06	594.159	C27H30O15	[M+H]+	Kaempferol-3-O-glucorhamnoside*	Flavonoids	Flavonols	40437-72-7	3.0794e+06	3.0393e+06	11278275	21612.8	38345	11410.7	1.65322e+06	628055	638461	11637.4	96705	60020
1394	431.15	269.1	432.163	C19H28O11	[M-H]-	Benzyl-(2''-O-glucosyl)glucoside	Phenolic acids	Phenolic acids	-	26380.9	21704.8	23702.2	22784.8	17718.6	6670	12345.3	25023	22601.3	18419.4	3396.84	9813.04
1395	494.187	332.5	493.18	C20H31NO13	[M+H]+	Pyridoxine-5'-O-diglucoside	Others	Vitamin	-	5843.92	6725.37	6451.07	5301.92	7727.65	21337.1	13630.1	7329.48	8041.74	6463.65	7910.77	7914.98
1396	411.19	245.06	410.18	C18H26N4O7	[M+H]+	Thr-Gln-Tyr	Amino acids and derivatives	Amino acids and derivatives	-	329061	358781	184954	75025	62824.3	49832.6	2.27638e+07	1.87901e+07	1.83592e+07	252418	595039	622084
1397	413.21	353.12	412.207	C17H28N6O6	[M+H]+	His-Lys-Glu	Amino acids and derivatives	Amino acids and derivatives	-	682263	380515	933050	2.65375e+06	5972725	2.0926e+06	9729.24	18918.7	14593.9	61517.7	270260	130720
1398	147.03	85.03	148.037	C5H8O5	[M-H]-	3-Hydroxyglutaric acid*	Organic acids	Organic acids	638-18-6	454600	736717	1.27204e+06	181760	321515	231028	1.71564e+06	677490	935951	82441.8	82471.7	65967.9
1399	771.26	325.09	770.263	C35H46O19	[M+H]+	Angoroside B	Phenolic acids	Phenolic acids	115872-99-6	60982.2	143410	46282.9	54550.2	72950.3	61890.1	76870.7	71690	65921.5	143117	78656	63628.8
1400	801.22	331.08	801.224	C38H41O19+	[M]+	Malvidin-3-O-(6''-O-p-coumaroyl)glucoside-5-O-glucoside	Flavonoids	Anthocyanidins	-	11670	24236.5	36675	310345	227521	111715	12968.3	39966.4	12141.1	123396	255235	166822
1401	829.282	325.115	828.275	C30H52O26	[M+H]+	Maltopentaose	Others	Saccharides	34620-76-3	38600.6	26074	47509.2	114985	76383.4	114351	39432.9	25945.3	25005	260001	235337	199205
1402	579.169	271.07	578.164	C27H30O14	[M+H]+	Apigenin-7-O-neohesperidoside (Rhoifolin)*	Flavonoids	Flavones	17306-46-6	56102440	57349590	87949485	521416	280247	704752	89473285	2.23439e+07	39049210	105328	272779	313685
1403	465.139	303.09	464.132	C22H24O11	[M+H]+	Hesperetin-7-O-glucoside	Flavonoids	Flavanones	31712-49-9	1.38143e+06	1.02528e+06	1.63146e+06	216248	242834	164749	1.50319e+06	879568	1.54124e+06	132674	56764.6	45895.4
1404	431.098	269.041	432.106	C21H20O10	[M-H]-	Apigenin-7-O-glucoside(Cosmosiin)	Flavonoids	Flavones	578-74-5	255767	347095	591823	5005	961.252	5005	929695	85030	30950.8	1018.03	535.752	1953.9
1405	231.134	86.0606	230.127	C10H18N2O4	[M+H]+	Hyp-Val	Amino acids and derivatives	Amino acids and derivatives	-	28431.4	22623.5	26914.8	20623.1	60637	28203.7	32566.5	18698.8	12786.8	8041.35	70416.9	12822.9
1406	355.1	193.06	356.111	C16H20O9	[M-H]-	Caffeic Acid 4-O-Glucoside	Phenolic acids	Phenolic acids	499-21-8	27001.5	25005	26154.6	6670	4611.07	16675	304133	1612415	553876	198728	439015	352105
1407	653.21	161.02	654.216	C30H38O16	[M-H]-	scrophenoside E	Others	Others	-	1.36969e+07	1.31688e+07	1.40072e+07	691043	629333	844549	9.73611e+06	1.26426e+07	1.28124e+07	3.99118e+06	500328	255846
1408	141.031	123.02	142.038	C5H6N2O3	[M-H]-	5-Hydroxymethyluracil	Nucleotides and derivatives	Nucleotides and derivatives	4433-40-3	71020	116196	82265.7	35661.3	12524.1	10392.9	103452	45693.9	40474.3	25520.8	17733.9	21513.3
1409	625.21	163.04	624.205	C29H36O15	[M+H]+	Acteoside; Verbascoside*	Phenolic acids	Phenolic acids	61276-17-3	3.40434e+06	2.95036e+06	1.64324e+06	1.52889e+06	1.91684e+06	4.38824e+06	1.96379e+06	1.5709e+06	3.54713e+06	4.84915e+06	1.27639e+06	2.69304e+06
1410	219.113	160.076	218.106	C12H14N2O2	[M+H]+	N-Acetyl-5-hydroxytryptamine	Alkaloids	Plumerane	1210-83-9	10005	3243.24	13340	10343.6	8786.95	12692.2	16675	25005	1554.1	16675	2145.15	3103.1
1411	477.104	169.014	478.111	C22H22O12	[M-H]-	1-O-Galloyl-6-O-p-Coumaroyl-β-D-glucose	Phenolic acids	Phenolic acids	-	904.512	2282.03	1323.64	2218.77	4732.11	3079.44	4029.7	1843.68	3105.18	2749.36	6670	4924.08
1412	515.32	261.22	514.314	C27H46O9	[M+H]+	2-α-Linolenoyl-glycerol-1-O-glucoside*	Lipids	Glycerol ester	-	3492.11	10775	5064.72	22918.7	21206.1	49046.5	12700.3	9301.88	6448.62	6571.86	12515.9	5637.2
1413	167.036	108.025	168.042	C8H8O4	[M-H]-	Protocatechuic Acid Methyl Ester	Phenolic acids	Phenolic acids	2150-43-8	89675.4	72487	454060	56685	28068.4	24765.8	386559	178450	96669.2	49422.3	23850.5	17714.8
1414	165.019	121.029	166.027	C8H6O4	[M-H]-	Terephthalic acid	Phenolic acids	Phenolic acids	100-21-0	114141	95689	85105.5	95264.2	136492	74086.7	149303	138774	164879	94356.7	112260	90657.8
1415	637.18	475.14	638.185	C29H34O16	[M-H]-	β-Oxoacteoside	Phenolic acids	Phenolic acids	-	123390	168440	138405	298650	323705	418955	70020	36295.3	106710	276940	395555	248096
1416	523.17	199.07	524.174	C21H32O15	[M-H]-	Rehmannioside A	Terpenoids	Monoterpenoids	81720-05-0	21828.2	21928.2	23683.7	16170.2	7315.73	1670	10145.7	2768.77	11986.3	15214.4	24220.8	23568.9
1417	163.04	89.04	162.032	C9H6O3	[M+H]+	6-hydroxycoumarin	Lignans and Coumarins	Coumarins	6093-68-1	149204	95295.9	152748	90173.9	95297.6	74111.5	115346	109388	127842	137354	185125	117645
1418	463.09	287.06	462.08	C21H18O12	[M+H]+	Scutellarein-7-O-glucuronide (Scutellarin)*	Flavonoids	Flavones	27740-01-8	2.54962e+06	3284110	5.599e+06	21675	7467.73	1670	7.11366e+06	3.78432e+06	4.44702e+06	17668.9	27334.9	16963.3
1419	405.14	165.056	406.147	C17H26O11	[M-H]-	8-O-Acetylharpagide	Terpenoids	Monoterpenoids	6926-14-3	246668	1.13186e+06	379964	137525	590742	160740	86057.8	131591	108940	752756	350544	195816
1420	209.08	191.07	208.074	C11H12O4	[M+H]+	3,4-Dimethoxycinnamic acid	Phenolic acids	Phenolic acids	2316-26-9	60587.9	21547.7	24928.4	597638	481722	130381	94115.4	94050.7	50496.8	162260	85395.2	48661.3

## Sheet: Table S2
Table S2 Differential significant metabolites classification in two organs from different origin samples
Metabolite names	Classification I	Classification II
TML vs SWL
p-Coumaroylcadaverine	Alkaloids	Phenolamine
Phellamurin	Flavonoids	Flavanonols
Ethylsalicylate	Phenolic acids	Phenolic acids
Luteolin-7,3'-di-O-glucoside	Flavonoids	Flavones
Swertiamarin	Terpenoids	Monoterpenoids
Kaempferol-3-O-(6''-Malonyl)glucoside-7-O-Glucoside	Flavonoids	Flavonols
N-Methyltyramine	Others	Others
(R)-3-(3'-Hydroxybutyl)-2,4,4-trimethylcyclohexa-2,5-dienone	Terpenoids	Sesquiterpenoids
His-Arg	Amino acids and derivatives	Amino acids and derivatives
5-Acetamidopentanoic Acid	Organic acids	Organic acids
His-Lys-Met	Amino acids and derivatives	Amino acids and derivatives
(S)-4-amino-5-oxo-5-(pentylamino) pentanoic acid	Amino acids and derivatives	Amino acids and derivatives
Itaconic acid	Organic acids	Organic acids
Cistansinenside A; Salsaside E	Phenolic acids	Phenolic acids
D-Pantothenic Acid	Others	Vitamin
Thr-Gln-Tyr	Amino acids and derivatives	Amino acids and derivatives
Tyr-Arg-Gly	Amino acids and derivatives	Amino acids and derivatives
6-O-Acetylarbutin	Phenolic acids	Phenolic acids
His-Leu-Gln	Amino acids and derivatives	Amino acids and derivatives
6-O-p-Coumaroylajugol	Terpenoids	Monoterpenoids
SWR vsTMR
Protocatechuic acid-4-O-glucoside	Phenolic acids	Phenolic acids
1-O-Gentisoyl-β-D-glucoside	Phenolic acids	Phenolic acids
Feruloylmalic acid	Phenolic acids	Phenolic acids
Quinolinic Acid	Alkaloids	Pyridine alkaloids
4-O-β-D-glucopyranosylferulic acid	Phenolic acids	Phenolic acids
3,4-Dihydroverbenalin	Terpenoids	Monoterpenoids
Asp-Lys	Amino acids and derivatives	Amino acids and derivatives
Coniferin	Phenolic acids	Phenolic acids
Protocatechuic acid 1-O-Rutinoside	Phenolic acids	Phenolic acids
Shanzhiside	Terpenoids	Monoterpenoids
Apigenin-4'-O-glucoside	Flavonoids	Flavones
2-Methyl-3-oxosuccinic acid	Organic acids	Organic acids
6-O-Vanilloylajugol	Terpenoids	Monoterpenoids
2,6-Dimethoxypydroquinone-1-O-glucoside	Flavonoids	Other Flavonoids
Plantamajoside	Phenolic acids	Phenolic acids
Pyridoxine	Others	Vitamin
α-Ketoglutaric acid	Organic acids	Organic acids
2-O-α-D-Glucopyranosyl-L-ascorbic acid	Others	Vitamin
2-Propylmalic Acid	Organic acids	Organic acids
5,6-Di HE TrE	Lipids	Free fatty acids
SWL vs SWR
5,6-dimethyl-2-benzofuran-1,3-dione	Terpenoids	Sesquiterpenoids
Perillyl alcohol	Terpenoids	Monoterpenoids
Plantamajoside	Phenolic acids	Phenolic acids
Majoroside	Terpenoids	Monoterpenoids
Pro-Asp	Amino acids and derivatives	Amino acids and derivatives
1-O-p-Coumaroyl-β-D-glucose	Phenolic acids	Phenolic acids
Tangeretin (4',5,6,7,8-Pentamethoxyflavone)	Flavonoids	Flavones
Desrhamnosylacteoside	Phenolic acids	Phenolic acids
Protocatechuic acid xylosyl xyloside	Phenolic acids	Phenolic acids
6''-O-Acetylharpagide	Terpenoids	Terpene
6-O-p-Hydroxybenzoyl Ajugol	Terpenoids	Monoterpenoids
5,7-Dihydroxy-4-methylcoumarin	Lignans and Coumarins	Coumarins
Daphnin	Lignans and Coumarins	Coumarins
Benzylacetone	Others	Ketone compounds
Esculin (6, 7-Dihydroxycoumarin-6-O-glucoside)	Lignans and Coumarins	Coumarins
4'-Methoxyacetophenone	Others	Ketone compounds
Esculetin-7-O-glucoside	Lignans and Coumarins	Coumarins
2,6-Dimethoxypydroquinone-1-O-glucoside	Flavonoids	Other Flavonoids
LysoPE 17:1	Lipids	LPE
Coniferin	Phenolic acids	Phenolic acids
TML vs TMR
Daphnin	Lignans and Coumarins	Coumarins
Plumbagin	Quinones	Quinones
Protocatechuic acid 1-O-Rutinoside	Phenolic acids	Phenolic acids
1-O-Gentisoyl-β-D-glucoside	Phenolic acids	Phenolic acids
Asn-Ala-Asp	Amino acids and derivatives	Amino acids and derivatives
3,4-Dihydroverbenalin	Terpenoids	Monoterpenoids
Podocarpusflavone A glucoside	Flavonoids	Biflavones
4-O-β-D-glucopyranosylferulic acid	Phenolic acids	Phenolic acids
Swertiamarin	Terpenoids	Monoterpenoids
(S)-4-amino-5-oxo-5-(pentylamino) pentanoic acid	Amino acids and derivatives	Amino acids and derivatives
5,6-dimethyl-2-benzofuran-1,3-dione	Terpenoids	Sesquiterpenoids
Esculin (6,7-Dihydroxycoumarin-6-O-glucoside)	Lignans and Coumarins	Coumarins
Feruloylmalic acid	Phenolic acids	Phenolic acids
Phellamurin	Flavonoids	Flavanonols
Gardoside	Terpenoids	Monoterpenoids
Protocatechuic acid-4-O-glucoside	Phenolic acids	Phenolic acids
Val-Asp-Arg	Amino acids and derivatives	Amino acids and derivatives
Ala-Phe-Trp	Amino acids and derivatives	Amino acids and derivatives
3'-Gallic acyl sucrose	Phenolic acids	Phenolic acids
Glucosyringic acid	Phenolic acids	Phenolic acids

## Sheet: Table S3
Table S3 Identification of the potential pharmacological ingredients based on the OB and DL values in TCMSP database
No.	Class I	Class II	Compounds	Oral bioavailability (OB %)	Drug-likeness (DL)	Related target numbers	Related diseases numbers
1	Flavonoids	Flavanones	Butin; 7,3',4'-Trihydroxyflavanone*	69.93	0.21	14	48
2	Flavonoids	Flavones	Nobiletin (5,6,7,8,3',4'-Hexamethoxyflavone)	61.66	0.51	70	118
3	Flavonoids	Flavonols	3-Methylkaempferol	60.16	0.26	22	81
4	Flavonoids	Flavanonols	Dihydrokaempferide	50.56	0.26	16	53
5	Flavonoids	Flavones	Galangin (3,5,7-Trihydroxyflavone)	45.55	0.2	36	95
6	Flavonoids	Flavones	Icariin	41.58	0.61	2	8
7	Flavonoids	Flavones	Baicalin	40.12	0.75	4	10
8	Flavonoids	Flavones	Luteolin (5,7,3',4'-Tetrahydroxyflavone)	36.16	0.24	110	115
9	Flavonoids	Flavones	Apigenin-8-C-Glucoside (Vitexin)*	31.29	0.71	12	52
10	Flavonoids	Flavones	Apigenin-6-C-glucoside (Isovitexin)*	31.29	0.71	12	56
11	Flavonoids	Flavones	Tricin (5,7,4'-Trihydroxy-3',5'-dimethoxyflavone)	27.85	0.33	34	116
12	Flavonoids	Flavonols	3,5,6,7,8,3',4'-Heptamethoxyflavone	23.9	0.58	28	81
13	Flavonoids	Flavones	Luteolin-6-C-glucoside (Isoorientin)	23.29	0.75	6	4
14	Flavonoids	Flavones	Apigenin; 4',5,7-Trihydroxyflavone	23.06	0.21	156	110
15	Flavonoids	Flavones	Tangeretin (4',5,6,7,8-Pentamethoxyflavone)	21.37	0.42	58	118
16	Flavonoids	Flavanones	Eriodictyol-7-O-glucoside*	17.57	0.78	0	0
17	Flavonoids	Flavones	3',4',7-Trihydroxyflavone	17.42	0.21	0	0
18	Flavonoids	Flavanones	Hesperetin-7-O-rutinoside (Hesperidin)*	13.33	0.66	12	33
19	Flavonoids	Flavanones	Hesperetin-7-O-neohesperidoside(Neohesperidin)*	11.56	0.69	14	50
20	Flavonoids	Flavones	Apigenin-7-O-glucoside(Cosmosiin)	9.67	0.74	4	32
21	Flavonoids	Flavones	Oroxin A	9.58	0.71	4	39
22	Flavonoids	Flavanones	Naringenin-7-O-glucoside (Prunin)	9.33	0.74	4	32
23	Flavonoids	Flavanones	Naringenin-7-O-Rutinoside(Narirutin)*	8.14	0.75	2	8
24	Flavonoids	Flavones	Luteolin-7-O-glucoside (Cynaroside)*	7.29	0.77	6	33
25	Flavonoids	Flavanones	Naringenin-7-O-Neohesperidoside(Naringin)*	6.91	0.77	10	33
26	Flavonoids	Flavones	Apigenin-7-O-neohesperidoside (Rhoifolin)*	6.68	0.77	0	0
27	Flavonoids	Anthocyanidins	Cyanidin-3,5-O-diglucoside (Cyanin)	5.36	0.71	4	9
28	Flavonoids	Flavanones	Eriodictyol-7-O-Rutinoside (Eriocitrin)	4.51	0.7	0	0
29	Flavonoids	Flavonols	Isorhamnetin-3-O-neohesperidoside	4.45	0.67	2	8
30	Flavonoids	Flavanonols	Phellamurin	3.58	0.83	4	39
31	Flavonoids	Flavones	Apigenin-6,8-di-C-glucoside (Vicenin-2)	3.41	0.78	2	8
32	Flavonoids	Flavonols	Quercetin-3-O-sophoroside (Baimaside)	3.36	0.66	2	8
33	Flavonoids	Flavonols	Kaempferol-3-O-neohesperidoside*	3.09	0.75	2	8
34	Flavonoids	Flavonols	Kaempferol-3-O-galactoside (Trifolin)*	3.09	0.73	26	67
35	Flavonoids	Flavonols	6-Hydroxykaempferol-7-O-glucoside	2.86	0.77	0	0
36	Flavonoids	Flavonols	Kaempferol-3-O-glucuronide*	2.65	0.76	6	17
37	Flavonoids	Flavones	Scutellarein-7-O-glucuronide (Scutellarin)*	2.64	0.78	12	10
38	Flavonoids	Biflavones	Sciadopitysin	0.88	0.54	2	0
39	Amino acids and derivatives	Amino acids and derivatives	L-Serine	98.46	0	108	31
40	Amino acids and derivatives	Amino acids and derivatives	L-Asparagine	83.95	0.01	38	22
41	Amino acids and derivatives	Amino acids and derivatives	L-Tryptophan	75.93	0.08	18	54
42	Amino acids and derivatives	Amino acids and derivatives	L-Methionine	70.86	0.01	8	5
43	Amino acids and derivatives	Amino acids and derivatives	Homoproline	66.14	0.01	2	3
44	Amino acids and derivatives	Amino acids and derivatives	L-Tyrosine	57.55	0.04	42	87
45	Amino acids and derivatives	Amino acids and derivatives	L-Valine	53.32	0.01	54	58
46	Amino acids and derivatives	Amino acids and derivatives	L-Histidine	53.17	0.02	4	34
47	Amino acids and derivatives	Amino acids and derivatives	L-Arginine	47.64	0.03	4	35
48	Amino acids and derivatives	Amino acids and derivatives	L-Phenylalanine	41.61	0.03	50	92
49	Amino acids and derivatives	Amino acids and derivatives	L-Cystine	39.58	0.04	0	0
50	Amino acids and derivatives	Amino acids and derivatives	L-Glutamic acid	6.65	0.02	58	58
51	Terpenoids	Monoterpenoids	Shanzhiside	117.77	0.1	4	0
52	Terpenoids	Monoterpenoids	8-O-Acetylharpagide	102.06	0.11	4	5
53	Terpenoids	Monoterpenoids	8-Epiloganic acid	98.5	0.08	8	2
54	Terpenoids	Terpene	Aeginetic acid	48.31	0.12	2	32
55	Terpenoids	Monoterpenoids	Perillyl alcohol	46.23	0.02	2	2
56	Terpenoids	Ditepenoids	Vitexilactone	45.08	0.44	0	0
57	Terpenoids	Sesquiterpenoids	Aucubin	35.55	0.33	20	68
58	Terpenoids	Sesquiterpenoids	Nootkatone	33.04	0.09	0	0
59	Terpenoids	Monoterpenoids	6-O-p-Coumaroylajugol	26.13	0.84	0	0
60	Terpenoids	Monoterpenoids	Rehmannioside A	25.94	0.87	0	0
61	Terpenoids	Monoterpenoids	Swertiamarin	21.9	0.42	0	0
62	Terpenoids	Monoterpenoids	Glutinoside	21.32	0.51	0	0
63	Terpenoids	Ditepenoids	Ferruginol	20.24	0.21	0	0
64	Terpenoids	Monoterpenoids	cis-Citral	19.48	0.02	0	0
65	Terpenoids	Monoterpenoids	melittoside	19.2	0.79	0	0
66	Terpenoids	Monoterpenoids	Ajugol	16.87	0.32	2	5
67	Terpenoids	Ditepenoids	Abietic acid	14.92	0.28	0	0
68	Terpenoids	Ditepenoids	Dehydroabietic acid	14.92	0.28	42	92
69	Terpenoids	Monoterpenoids	Majoroside	14.12	0.43	6	16
70	Terpenoids	Monoterpenoids	6-O-Vanilloylajugol	12.82	0.85	0	0
71	Terpenoids	Monoterpenoids	3,4-Dihydroverbenalin	10.81	0.44	0	0
72	Terpenoids	Monoterpenoids	Rehmannioside C	10.23	0.86	0	0
73	Terpenoids	Monoterpenoids	Harpagide	9.76	0.35	2	5
74	Terpenoids	Monoterpenoids	Vogeloside	5.61	0.46	0	0
75	Terpenoids	Monoterpenoids	Acetylcatalpol	5.53	0.58	0	0
76	Terpenoids	Monoterpenoids	Catalpol	5.06	0.43	8	10
77	Terpenoids	Monoterpenoids	Loganic acid	4.91	0.4	16	50
78	Terpenoids	Monoterpenoids	6-O-p-HydroxybenzoylAjugol	4.53	0.81	0	0
79	Terpenoids	Terpene	Dihydrocatalpol	3.58	0.43	0	0
80	Terpenoids	Monoterpenoids	Deacetylasperulosidic acid	3.42	0.44	4	3
81	Terpenoids	Monoterpenoids	Monotropein	2.52	0.44	4	8
82	Terpenoids	Monoterpenoids	Rehmannioside B	2.04	0.88	0	0
83	Phenolic acids	Phenolic acids	Ethyl caffeate	103.85	0.06	8	49
84	Phenolic acids	Phenolic acids	2,4-Dihydroxybenzoic acid	88.18	0.03	10	38
85	Phenolic acids	Phenolic acids	Sinapic acid	64.14	0.08	18	59
86	Phenolic acids	Phenolic acids	Sinapinaldehyde	63.16	0.06	12	40
87	Phenolic acids	Phenolic acids	2,6-Dimethoxybenzoic acid	62.68	0.04	8	40
88	Phenolic acids	Phenolic acids	Anthranilic Acid	60.34	0.02	6	4
89	Phenolic acids	Phenolic acids	Hydroxytyrosol	57.56	0.03	58	68
90	Phenolic acids	Phenolic acids	Dimethyl phthalate	57.39	0.05	8	38
91	Phenolic acids	Phenolic acids	m-Cresol	53.95	0.01	6	2
92	Phenolic acids	Phenolic acids	2-Methoxy-4-methylphenol	50.9	0.02	4	1
93	Phenolic acids	Phenolic acids	Syringic acid	47.77	0.05	6	4
94	Phenolic acids	Phenolic acids	Phthalic anhydride	47.31	0.04	0	0
95	Phenolic acids	Phenolic acids	3,4-Dimethoxycinnamic acid	45.83	0.06	0	0
96	Phenolic acids	Phenolic acids	Coniferyl alcohol	44.88	0.04	36	77
97	Phenolic acids	Phenolic acids	Mequinol	43.98	0.01	6	1
98	Phenolic acids	Phenolic acids	Vanillic acid	35.47	0.04	16	43
99	Phenolic acids	Phenolic acids	Ferulic acid methyl ester	34.62	0.06	28	68
100	Phenolic acids	Phenolic acids	Salicylic acid	32.12	0.02	58	94
101	Phenolic acids	Phenolic acids	Gallic acid	31.69	0.04	30	65
102	Phenolic acids	Phenolic acids	Coniferin	31.1	0.32	44	115
103	Phenolic acids	Phenolic acids	3-hydroxybenzaldehyde	30.96	0.02	6	2
104	Phenolic acids	Phenolic acids	Methyl caffeate	30.68	0.05	14	54
105	Phenolic acids	Phenolic acids	4-Hydroxybenzoic acid	30.14	0.02	10	8
106	Phenolic acids	Phenolic acids	Cinnamic acid	19.68	0.02	18	48
107	Phenolic acids	Phenolic acids	Androsin	18.85	0.23	2	32
108	Phenolic acids	Phenolic acids	Syringin	14.63	0.32	36	77
109	Phenolic acids	Phenolic acids	Grandidentatin	10.55	0.54	6	34
110	Phenolic acids	Phenolic acids	Ethyl ferulate	10.23	0.07	0	0
111	Phenolic acids	Phenolic acids	Cistanoside F	9.3	0.68	2	7
112	Phenolic acids	Phenolic acids	Salidroside	7.01	0.19	0	0
113	Phenolic acids	Phenolic acids	Arbutin	6.81	0.14	0	0
114	Phenolic acids	Phenolic acids	Cistanoside A	3.62	0.36	0	0
115	Phenolic acids	Phenolic acids	β-Hydroxyacteoside	3.3	0.59	0	0
116	Phenolic acids	Phenolic acids	Orobanchoside	2.74	0.67	0	0
117	Phenolic acids	Phenolic acids	Crenatoside	2.74	0.67	0	0
118	Phenolic acids	Phenolic acids	Jionoside D	1.56	0.68	2	0
119	Nucleotides and derivatives	Nucleotides and derivatives	Isoguanine	68.19	0.04	0	0
120	Nucleotides and derivatives	Nucleotides and derivatives	Hypoxanthine	52.29	0.03	4	10
121	Nucleotides and derivatives	Nucleotides and derivatives	Cytosine	50.04	0.01	0	0
122	Nucleotides and derivatives	Nucleotides and derivatives	Xanthine	46.17	0.04	2	10
123	Nucleotides and derivatives	Nucleotides and derivatives	Uracil	42.52	0.01	18	12
124	Nucleotides and derivatives	Nucleotides and derivatives	Guanine	42.45	0.04	2	10
125	Nucleotides and derivatives	Nucleotides and derivatives	Uridine 5'-monophosphate	40.25	0.19	2	3
126	Nucleotides and derivatives	Nucleotides and derivatives	Isoxanthopterin	29.39	0.06	0	0
127	Nucleotides and derivatives	Nucleotides and derivatives	Guanosine	21.42	0.2	0	0
128	Nucleotides and derivatives	Nucleotides and derivatives	Cyclic 3',5'-Adenylic acid	19.46	0.35	4	35
129	Nucleotides and derivatives	Nucleotides and derivatives	Inosine	11.17	0.18	0	0
130	Nucleotides and derivatives	Nucleotides and derivatives	Uridine 5'-diphosphate	7.93	0.31	0	0
131	Quinones	Anthraquinone	Chrysophanol	18.63	0.2	24	57
132	Lignans and Coumarins	Lignans	Piperitol	47.82	0.02	18	22
133	Lignans and Coumarins	Coumarins	7-Methoxycoumarin	41.54	0.06	30	75
134	Lignans and Coumarins	Coumarins	5,7-Dihydroxy-4-methylcoumarin	34.02	0.07	12	54
135	Lignans and Coumarins	Lignans	Cycloolivil	24.5	0.42	18	68
136	Lignans and Coumarins	Coumarins	Daphnetin	24.22	0.06	0	0
137	Lignans and Coumarins	Coumarins	6-hydroxycoumarin	15.8	0.05	0	0
138	Others	Ketone compounds	3-Methyl-2-cyclopenten-1-one	93.7	0.01	10	36
139	Others	Others	N-Methyltyramine	75.51	0.02	18	43
140	Others	Vitamin	Nicotinamide	71.12	0.01	10	35
141	Others	Vitamin	Pyridoxine	61.54	0.04	16	57
142	Others	Aldehyde compounds	4-MethoxycinnaMaldehyde	59.63	0.03	8	9
143	Others	Ketone compounds	Maltol	53.22	0.02	6	0
144	Others	Saccharides	D-Glucosamine	50.14	0.04	26	64
145	Others	Aldehyde compounds	Coniferaldehyde	49.25	0.04	22	63
146	Others	Lactones	Butylidenephthalide	42.44	0.06	48	88
147	Others	Saccharides	1,5-Anhydro-D-glucitol	41.33	0.03	14	34
148	Others	Aldehyde compounds	4-Ethylbenzaldehyde	40.95	0.02	2	4
149	Others	Ketone compounds	4-Hydroxyacetophenone	36.8	0.02	4	1
150	Others	Ketone compounds	Cis-Jasmone	32.07	0.03	18	19
151	Others	Others	p-Methoxycinnamic acid	31	0.04	14	53
152	Others	Aldehyde compounds	Isovanillin	31	0.03	12	40
153	Others	Ketone compounds	4'-Methoxyacetophenone	28.56	0.03	10	6
154	Others	Ketone compounds	Benzylacetone	25.77	0.02	0	0
155	Others	Aldehyde compounds	Palmitaldehyde	16.54	0.07	0	0
156	Others	Saccharides	Allitol	15.46	0.03	0	0
157	Others	Alcohol compounds	1-Octadecanol	12.65	0.11	0	0
158	Others	Saccharides	Planteose	12.15	0.66	0	0
159	Others	Alcohol compounds	1-Eicosanol	12.09	0.16	0	0
160	Others	Saccharides	Nystose	3.95	0.56	0	0
161	Others	Saccharides	Stachyose	3.25	0.58	0	0
162	Others	Saccharides	Verbascose	3.01	0.27	0	0
163	Others	Saccharides	D-Sorbitol	1.19	0.03	36	52
164	Alkaloids	Alkaloids	Putrescine	81.22	0	22	16
165	Alkaloids	Phenolamine	Dopamine	74.39	0.03	0	0
166	Alkaloids	Alkaloids	2(3H)-Benzothiazolone	70.02	0.03	0	0
167	Alkaloids	Phenolamine	2-Aminophenol	65.8	0.01	4	1
168	Alkaloids	Piperidine alkaloids	Piperidine	57.68	0	2	0
169	Alkaloids	Piperidine alkaloids	Triacetonamine	50.99	0.03	16	46
170	Alkaloids	Phenolamine	Hordenine	46.95	0.03	16	21
171	Alkaloids	Alkaloids	Spermidine	45.4	0.01	0	0
172	Alkaloids	Alkaloids	Histamine	44.1	0.01	26	56
173	Alkaloids	Benzylphenylethylamine alkaloids	2-Phenylethylamine	42.95	0.01	4	1
174	Alkaloids	Phenolamine	Candicine	38.69	0.04	6	3
175	Alkaloids	Alkaloids	Benzamide	34.85	0.01	6	1
176	Alkaloids	Plumerane	Indole	34.37	0.02	8	5
177	Alkaloids	Plumerane	Tryptamine	32.07	0.04	30	69
178	Alkaloids	Alkaloids	Spermine	26.81	0.04	0	0
179	Alkaloids	Plumerane	Indole-3-carboxaldehyde	19.81	0.04	0	0
180	Alkaloids	Alkaloids	Hexadecanamide	19.78	0.09	0	0
181	Alkaloids	Plumerane	Vincoside lactam	3.94	0.56	0	0
182	Alkaloids	Alkaloids	Choline	0.47	0	0	0
183	Organic acids	Organic acids	3-Hydroxybutyric acid	78.04	0	42	21
184	Organic acids	Organic acids	Quinic Acid	63.53	0.05	4	32
185	Organic acids	Organic acids	Piperonylic acid	56.94	0.05	6	38
186	Organic acids	Organic acids	Citric Acid	56.21	0.04	34	54
187	Organic acids	Organic acids	6-Aminocaproic acid	54.7	0.01	0	0
188	Organic acids	Organic acids	4-Guanidinobutyric acid	47.74	0.01	28	53
189	Organic acids	Organic acids	Shikimic acid	46.23	0.04	6	32
190	Organic acids	Organic acids	2-Furoic acid	35.66	0.01	4	2
191	Organic acids	Organic acids	Oxalic acid	29.67	0	228	94
192	Organic acids	Organic acids	Suberic Acid	26.92	0.03	0	0
193	Organic acids	Organic acids	Decanoic acid	26.73	0.02	8	4
194	Organic acids	Organic acids	2-Aminoethanesulfonic acid	24.37	0	18	2
195	Organic acids	Organic acids	Malonic acid	21.68	0	40	14
196	Organic acids	Organic acids	Azelaic acid	16.9	0.04	0	0
197	Organic acids	Organic acids	Tianshic acid	12.91	0.2	0	0
198	Organic acids	Organic acids	Phytic acid	4.78	0.49	0	0
199	Lipids	Free fatty acids	Methyl linolenate	46.15	0.17	12	35
200	Lipids	Free fatty acids	Cis-5,8,11,14,17-Eicosapentaenoic Acid	45.65	0.2	4	34
201	Lipids	Free fatty acids	Arachidonic Acid	45.57	0.2	8	34
202	Lipids	Free fatty acids	Octadeca-9,12,15-trienoic acid	45	0.14	6	34
203	Lipids	Free fatty acids	Palmitoleic Acid	35.77	0.09	6	34
204	Lipids	Free fatty acids	Ricinoleic acid	32.57	0.16	6	34
205	Lipids	Free fatty acids	Undecylic Acid	30.14	0.03	4	4
206	Lipids	Free fatty acids	13-methylmyristic acid	25.28	0.08	0	0
207	Lipids	Free fatty acids	16-Methylheptadecanoic acid	22.18	0.13	0	0
208	Lipids	Free fatty acids	Hexadecanedioic acid	20.72	0.15	0	0
209	Lipids	Free fatty acids	Pentadecanoic Acid	20.18	0.08	12	35
210	Lipids	Free fatty acids	Palmitic acid	19.29	0.09	28	54
211	Lipids	Free fatty acids	Stearic Acid	17.82	0.14	14	34
212	Lipids	Free fatty acids	Octanoic acid	16.39	0.01	16	4
			Total number	212

## Sheet: Table S4
Table S4 Potential diseases-resistance metabolites that identified in R. chingii based on documented medicinal functions in the TCMSP.
Class	Anti-cancer/tumor ingredients	Anti-cardiovascular ingredients	Treating Alzheimer's Disease ingredients	Anti-diabetic ingredients	Anti-depression ingredients
Flavonoids (29)
	Dihydrokaempferide	Dihydrokaempferide	Dihydrokaempferide
	Phellamurin		Phellamurin
	Oroxin A		Oroxin A
	Quercetin-3-O-sophoroside (Baimaside)
	Tangeretin (4',5,6,7,8-Pentamethoxyflavone)	Tangeretin (4',5,6,7,8-Pentamethoxyflavone)	Tangeretin (4',5,6,7,8-Pentamethoxyflavone)	Tangeretin (4',5,6,7,8-Pentamethoxyflavone)	Tangeretin (4',5,6,7,8-Pentamethoxyflavone)
	Kaempferol-3-O-galactoside (Trifolin)*	Kaempferol-3-O-galactoside (Trifolin)*	Kaempferol-3-O-galactoside (Trifolin)*	Kaempferol-3-O-galactoside (Trifolin)*
	Luteolin-7-O-glucoside (Cynaroside)*		Luteolin-7-O-glucoside (Cynaroside)*								3-Methylkaempferol	Flavonoids	Flavonols
	Nobiletin (5,6,7,8,3',4'-Hexamethoxyflavone)		Nobiletin (5,6,7,8,3',4'-Hexamethoxyflavone)	Nobiletin (5,6,7,8,3',4'-Hexamethoxyflavone)							Kaempferol-3-O-galactoside (Trifolin)*	Flavonoids	Flavonols
	Tricin (5,7,4'-Trihydroxy-3',5'-dimethoxyflavone)	Tricin (5,7,4'-Trihydroxy-3',5'-dimethoxyflavone)	Tricin (5,7,4'-Trihydroxy-3',5'-dimethoxyflavone)	Tricin (5,7,4'-Trihydroxy-3',5'-dimethoxyflavone)							Tangeretin (4',5,6,7,8-Pentamethoxyflavone)	Flavonoids	Flavones
	Apigenin; 4',5,7-Trihydroxyflavone	Apigenin; 4',5,7-Trihydroxyflavone									Tricin (5,7,4'-Trihydroxy-3',5'-dimethoxyflavone)	Flavonoids	Flavones
	Naringenin-7-O-Rutinoside(Narirutin)*										Galangin (3,5,7-Trihydroxyflavone)	Flavonoids	Flavones
	Baicalin	Baicalin									Luteolin (5,7,3',4'-Tetrahydroxyflavone)	Flavonoids	Flavones
	Kaempferol-3-O-neohesperidoside*										Naringenin (5,7,4'-Trihydroxyflavanone)*	Flavonoids	Flavanones
	Butin; 7,3',4'-Trihydroxyflavanone*	Butin; 7,3',4'-Trihydroxyflavanone*	Butin; 7,3',4'-Trihydroxyflavanone*
	Naringenin-7-O-glucoside (Prunin)		Naringenin-7-O-glucoside (Prunin)
	3,5,6,7,8,3',4'-Heptamethoxyflavone	3,5,6,7,8,3',4'-Heptamethoxyflavone	3,5,6,7,8,3',4'-Heptamethoxyflavone
	Galangin (3,5,7-Trihydroxyflavone)	Galangin (3,5,7-Trihydroxyflavone)	Galangin (3,5,7-Trihydroxyflavone)	Galangin (3,5,7-Trihydroxyflavone)
	Kaempferol-3-O-glucuronide*	Kaempferol-3-O-glucuronide*									Loganic acid	Terpenoids	Monoterpenoids
	3-Methylkaempferol	3-Methylkaempferol	3-Methylkaempferol	3-Methylkaempferol							Aucubin	Terpenoids	Sesquiterpenoids
	Apigenin-6,8-di-C-glucoside (Vicenin-2)										Dehydroabietic acid	Terpenoids	Ditepenoids
	Luteolin (5,7,3',4'-Tetrahydroxyflavone)	Luteolin (5,7,3',4'-Tetrahydroxyflavone)	Luteolin (5,7,3',4'-Tetrahydroxyflavone)	Luteolin (5,7,3',4'-Tetrahydroxyflavone)
	Luteolin-6-C-glucoside (Isoorientin)
	Isorhamnetin-3-O-neohesperidoside
			Apigenin-6-C-glucoside (Isovitexin)*
	Apigenin-8-C-Glucoside (Vitexin)*	Apigenin-8-C-Glucoside (Vitexin)*	Apigenin-8-C-Glucoside (Vitexin)*
	Icariin
	Hesperetin-7-O-rutinoside (Hesperidin)*		Hesperetin-7-O-rutinoside (Hesperidin)*
	Naringenin-7-O-Neohesperidoside(Naringin)*
	Apigenin-7-O-glucoside(Cosmosiin)		Apigenin-7-O-glucoside(Cosmosiin)
	Scutellarein-7-O-glucuronide (Scutellarin)*	Scutellarein-7-O-glucuronide (Scutellarin)*
Amino acids and derivatives (10)
			Homoproline
	L-Arginine		L-Arginine
	L-Valine	L-Valine	L-Valine	L-Valine	L-Valine
	L-Tyrosine	L-Tyrosine	L-Tyrosine	L-Tyrosine	L-Tyrosine
	L-Asparagine		L-Asparagine	L-Asparagine
	L-Histidine	L-Histidine	L-Histidine
	L-Phenylalanine	L-Phenylalanine	L-Phenylalanine	L-Phenylalanine	L-Phenylalanine
	L-Serine	L-Serine	L-Serine	L-Serine	L-Serine
			L-Methionine
	L-Tryptophan	L-Tryptophan	L-Tryptophan
	L-Glutamic acid	L-Glutamic acid	L-Glutamic acid	L-Glutamic acid	L-Glutamic acid
Terpenoids (9)
	Catalpol			Catalpol
				Harpagide
	Perillyl alcohol
	Aucubin		Aucubin	Aucubin
	Aeginetic acid		Aeginetic acid
				Ajugol
				Monotropein
	Dehydroabietic acid		Dehydroabietic acid	Dehydroabietic acid	Dehydroabietic acid
				Majoroside
	Loganic acid		Loganic acid	Loganic acid
				8-O-Acetylharpagide
Phenolic acids (22)
	Dimethyl phthalate		Dimethyl phthalate
	Gallic acid	Gallic acid	Gallic acid
	Ethyl caffeate	Ethyl caffeate	Ethyl caffeate		Ethyl caffeate
	Sinapinaldehyde	Sinapinaldehyde	Sinapinaldehyde		Sinapinaldehyde
	2,4-Dihydroxybenzoic acid	2,4-Dihydroxybenzoic acid	2,4-Dihydroxybenzoic acid
	Coniferyl alcohol	Coniferyl alcohol	Coniferyl alcohol		Coniferyl alcohol
	Cinnamic acid	Cinnamic acid	Cinnamic acid	Cinnamic acid	Cinnamic acid
	Hydroxytyrosol	Hydroxytyrosol	Hydroxytyrosol		Hydroxytyrosol
	Salicylic acid	Salicylic acid	Salicylic acid
	2,6-Dimethoxybenzoic acid	2,6-Dimethoxybenzoic acid	2,6-Dimethoxybenzoic acid
	Syringin	Syringin	Syringin		Syringin
					4-Hydroxybenzoic acid
	Androsin		Androsin
	Ferulic acid methyl ester	Ferulic acid methyl ester	Ferulic acid methyl ester		Ferulic acid methyl ester
	Coniferin	Coniferin	Coniferin	Coniferin	Coniferin
	Methyl caffeate	Methyl caffeate	Methyl caffeate		Methyl caffeate
	Grandidentatin	Grandidentatin	Grandidentatin
	Vanillic acid	Vanillic acid	Vanillic acid		Vanillic acid
		Cistanoside F
	Sinapic acid	Sinapic acid			Sinapic acid
Nucleotides and derivatives (2)
	Cyclic 3',5'-Adenylic acid		Cyclic 3',5'-Adenylic acid
	Uridine 5'-monophosphate
Quinones (1)
	Chrysophanol	Chrysophanol	Chrysophanol
Lignans and Coumarins (4)
	7-Methoxycoumarin	7-Methoxycoumarin	7-Methoxycoumarin	7-Methoxycoumarin	7-Methoxycoumarin
			Piperitol
	5,7-Dihydroxy-4-methylcoumarin	5,7-Dihydroxy-4-methylcoumarin	5,7-Dihydroxy-4-methylcoumarin		5,7-Dihydroxy-4-methylcoumarin
	Cycloolivil	Cycloolivil	Cycloolivil
Others (13)
	p-Methoxycinnamic acid	p-Methoxycinnamic acid	p-Methoxycinnamic acid		p-Methoxycinnamic acid
	Nicotinamide	Nicotinamide	Nicotinamide
	N-Methyltyramine		N-Methyltyramine		N-Methyltyramine
	Pyridoxine	Pyridoxine			Pyridoxine
	Coniferaldehyde	Coniferaldehyde	Coniferaldehyde		Coniferaldehyde
	D-Sorbitol		D-Sorbitol	D-Sorbitol
					4'-Methoxyacetophenone
	4-MethoxycinnaMaldehyde
			Cis-Jasmone		Cis-Jasmone
	D-Glucosamine	D-Glucosamine	D-Glucosamine	D-Glucosamine
	Butylidenephthalide	Butylidenephthalide	Butylidenephthalide	Butylidenephthalide	Butylidenephthalide
	1,5-Anhydro-D-glucitol	1,5-Anhydro-D-glucitol	1,5-Anhydro-D-glucitol
	Isovanillin	Isovanillin	Isovanillin		Isovanillin
Alkaloids (5)
	Candicine	Candicine	Candicine		Candicine
	Histamine		Histamine
	Putrescine
	Triacetonamine		Triacetonamine
	Tryptamine	Tryptamine	Tryptamine		Tryptamine
Organic acids (9)
	4-Guanidinobutyric acid	4-Guanidinobutyric acid	4-Guanidinobutyric acid	4-Guanidinobutyric acid	4-Guanidinobutyric acid
	Piperonylic acid		Piperonylic acid		Piperonylic acid
					2-Aminoethanesulfonic acid
	Citric Acid	Citric Acid	Citric Acid	Citric Acid
	Malonic acid	Malonic acid	Malonic acid
	Quinic Acid		Quinic Acid
	Shikimic acid		Shikimic acid
	Oxalic acid	Oxalic acid	Oxalic acid	Oxalic acid	Oxalic acid
	3-Hydroxybutyric acid	3-Hydroxybutyric acid	3-Hydroxybutyric acid	3-Hydroxybutyric acid	3-Hydroxybutyric acid
Lipids (9)
	Palmitic acid	Palmitic acid	Palmitic acid
	Stearic Acid	Stearic Acid	Stearic Acid
	Octadeca-9,12,15-trienoic acid	Octadeca-9,12,15-trienoic acid	Octadeca-9,12,15-trienoic acid
	Palmitoleic Acid	Palmitoleic Acid	Palmitoleic Acid
	Methyl linolenate	Methyl linolenate	Methyl linolenate		Methyl linolenate
	Cis-5,8,11,14,17-Eicosapentaenoic Acid	Cis-5,8,11,14,17-Eicosapentaenoic Acid	Cis-5,8,11,14,17-Eicosapentaenoic Acid
	Pentadecanoic Acid	Pentadecanoic Acid	Pentadecanoic Acid
	Ricinoleic acid	Ricinoleic acid	Ricinoleic acid
	Arachidonic Acid	Arachidonic Acid	Arachidonic Acid
Note:The black italics are the ingredients that may be involved in the 5 medicinal functions.
